# Supplementary material for: Model-based prediction of CD4 cells counts in HIV-infected adults on antiretroviral therapy in Northwest Ethiopia: A flexible mixed effects approach
Source: PLoS One. 2019 Jul 10;14(7):e0218514. doi: 10.1371/journal.pone.0218514 (PMC6619674; doi:10.1371/journal.pone.0218514)
Supplement: S2 Appendix — (CSV) [file pone.0218514.s005.csv]

id	time	Y	ARTyear	y	NNRTI	NRTI	Age	sex	BFS	BWt	BWHOS	BCD4	BWHOsurv
1	0	101	2012	4.615120411	NVP	AZT	50	Male		58	II	134	II
4	0	195	2011	5.272999763	EFV	AZT	37	Male			III	111	III
9	0	210	2009	5.34710741	NVP	AZT	40	Male	W	57	III	210	III
9	6	200	2009	5.298317432	NVP	AZT	40	Male	W	57	III	210	III
9	10	200	2009	5.298317432	NVP	AZT	40	Male	W	57	III	210	III
9	13	224	2009	5.411645889	NVP	AZT	40	Male	W	57	III	210	III
9	19	217	2009	5.379897118	NVP	AZT	40	Male	W	57	III	210	III
9	26	212	2009	5.356586456	NVP	AZT	40	Male	W	57	III	210	III
9	28	266	2009	5.583496094	NVP	AZT	40	Male	W	57	III	210	III
9	36	301	2009	5.707110405	NVP	AZT	40	Male	W	57	III	210	III
10	0	205	2009	5.323009968	EFV	AZT	28	Male	A	44	IV	205	IV
10	1	316	2009	5.755742073	EFV	AZT	28	Male	A	44	IV	205	IV
12	0	43	2009	3.76120019	NVP	AZT	23	Male	W	45	III	43	III
15	0	386	2010	5.95583725	NVP	AZT	35	Male	W	57	III	221	III
15	11	332	2010	5.805134773	NVP	AZT	35	Male	W	57	III	221	III
15	21	400	2010	5.991464615	NVP	AZT	35	Male	W	57	III	221	III
15	29	418	2010	6.035481453	NVP	AZT	35	Male	W	57	III	221	III
15	35	347	2010	5.849324703	NVP	AZT	35	Male	W	57	III	221	III
15	41	486	2010	6.186208725	NVP	AZT	35	Male	W	57	III	221	III
15	47	533	2010	6.278521538	NVP	AZT	35	Male	W	57	III	221	III
18	0	62	2010	4.127134323	NVP	AZT	29	Male	W	62	III	62	III
18	7	381	2010	5.942799568	NVP	AZT	29	Male	W	62	III	62	III
19	0	53	2012	3.970291853	EFV	AZT	28	Male	W		III	53	III
20	0	188	2013	5.236442089	NVP	AZT	33	Male				167	III
20	6	260	2013	5.56068182	NVP	AZT	33	Male				167	III
20	12	197	2013	5.283203602	NVP	AZT	33	Male				167	III
25	0	79	2010	4.369447708	NVP	AZT	30	Female	W	49	III	38	III
25	1	79	2010	4.369447708	NVP	AZT	30	Female	W	49	III	38	III
25	10	183	2010	5.209486008	NVP	AZT	30	Female	W	49	III	38	III
25	11	199	2010	5.29330492	NVP	AZT	30	Female	W	49	III	38	III
26	0	471	2014	6.154858112	NVP	AZT	30	Female		37	III	83	III
26	7	463	2014	6.137727261	NVP	AZT	30	Female		37	III	83	III
27	0	355	2013	5.872117996	NVP	AZT	29	Male	W	50	II	355	II
27	6	483	2013	6.180016518	NVP	AZT	29	Male	W	50	II	355	II
28	0	174	2012	5.159055233	NVP	AZT	35	Female	W	45	III	38	III
28	4	243	2012	5.493061543	NVP	AZT	35	Female	W	45	III	38	III
28	10	298	2012	5.697093487	NVP	AZT	35	Female	W	45	III	38	III
28	16	229	2012	5.433722019	NVP	AZT	35	Female	W	45	III	38	III
28	22	322	2012	5.774551392	NVP	AZT	35	Female	W	45	III	38	III
29	0	319	2011	5.765191078	EFV	AZT	28	Male	W		III	318	III
38	0	122	2013	4.804020882	NVP	AZT	35	Male	W	63	III	100	III
38	6	160	2013	5.075173855	NVP	AZT	35	Male	W	63	III	100	III
39	0	221	2010	5.398162842	NVP	AZT	28	Male	A	49	I	49	I
39	9	293	2010	5.680172443	NVP	AZT	28	Male	A	49	I	49	I
42	0	204	2009	5.318120003	NVP	AZT	41	Male	W	72	I	204	I
42	13	382	2009	5.945420742	NVP	AZT	41	Male	W	72	I	204	I
42	20	244	2009	5.497168064	NVP	AZT	41	Male	W	72	I	204	I
42	26	301	2009	5.707110405	NVP	AZT	41	Male	W	72	I	204	I
42	29	361	2009	5.888877869	NVP	AZT	41	Male	W	72	I	204	I
42	38	428	2009	6.059123039	NVP	AZT	41	Male	W	72	I	204	I
42	50	552	2009	6.313548088	NVP	AZT	41	Male	W	72	I	204	I
43	0	185	2013	5.220355988	NVP	AZT	28	Female	W	58	I	185	I
43	3	407	2013	6.008813381	NVP	AZT	28	Female	W	58	I	185	I
43	9	544	2013	6.298949242	NVP	AZT	28	Female	W	58	I	185	I
43	15	402	2013	5.996451855	NVP	AZT	28	Female	W	58	I	185	I
44	0	490	2012	6.194405556	NVP	AZT	35	Female	W	42	III	490	III
44	6	508	2012	6.230481625	NVP	AZT	35	Female	W	42	III	490	III
44	12	227	2012	5.424950123	NVP	AZT	35	Female	W	42	III	490	III
44	19	608	2012	6.410174847	NVP	AZT	35	Female	W	42	III	490	III
47	0	148	2009	4.99721241	NVP	AZT	45	Male	W		II	148	II
47	6	381	2009	5.942799568	NVP	AZT	45	Male	W		II	148	II
48	0	174	2009	5.159055233	NVP	AZT	61	Male	W	53	III	174	III
48	8	173	2009	5.153291702	NVP	AZT	61	Male	W	53	III	174	III
48	9	168	2009	5.123963833	NVP	AZT	61	Male	W	53	III	174	III
48	32	121	2009	4.795790672	NVP	AZT	61	Male	W	53	III	174	III
48	62	137	2009	4.919981003	NVP	AZT	61	Male	W	53	III	174	III
48	68	180	2009	5.192956924	NVP	AZT	61	Male	W	53	III	174	III
49	0	217	2009	5.379897118	NVP	AZT	50	Female	W	53	IV	217	IV
52	0	148	2009	4.99721241	NVP	AZT	30	Female	W	39	IV	148	IV
52	18	273	2009	5.609471798	NVP	AZT	30	Female	W	39	IV	148	IV
52	32	294	2009	5.683579922	NVP	AZT	30	Female	W	39	IV	148	IV
53	0	250	2009	5.52146101	NVP	AZT	40	Male	W	80	III	250	III
53	7	250	2009	5.52146101	NVP	AZT	40	Male	W	80	III	250	III
53	28	312	2009	5.743003368	NVP	AZT	40	Male	W	80	III	250	III
53	32	360	2009	5.886104107	NVP	AZT	40	Male	W	80	III	250	III
53	56	384	2009	5.950642586	NVP	AZT	40	Male	W	80	III	250	III
53	68	351	2009	5.860786438	NVP	AZT	40	Male	W	80	III	250	III
55	0	105	2009	4.653960228	EFV	AZT	22	Male	W	48	III	105	III
55	10	147	2009	4.990432739	EFV	AZT	22	Male	W	48	III	105	III
55	27	206	2009	5.327876091	EFV	AZT	22	Male	W	48	III	105	III
55	57	145	2009	4.976733685	EFV	AZT	22	Male	W	48	III	105	III
56	0	147	2009	4.990432739	NVP	AZT	22	Female	W	37	III	147	III
61	0	5	2009	1.609437943	EFV	AZT	42	Male	A	46	IV	5	IV
67	0	126	2009	4.836281776	EFV	AZT	48	Female	A	34	I	126	I
67	6	156	2009	5.049856186	EFV	AZT	48	Female	A	34	I	126	I
70	0	216	2009	5.375278473	NVP	AZT	40	Female	W	41	IV	216	IV
70	7	298	2009	5.697093487	NVP	AZT	40	Female	W	41	IV	216	IV
74	0	152	2009	5.023880482	EFV	AZT	37	Male	W	67	III	152	III
74	13	226	2009	5.420535088	EFV	AZT	37	Male	W	67	III	152	III
74	59	398	2009	5.986452103	EFV	AZT	37	Male	W	67	III	152	III
74	62	398	2009	5.986452103	EFV	AZT	37	Male	W	67	III	152	III
74	65	565	2009	6.336825848	EFV	AZT	37	Male	W	67	III	152	III
75	0	203	2009	5.313206196	EFV	AZT	50	Female	W	55	II	203	II
76	0	130	2009	4.867534637	NVP	AZT	30	Female	W	55	II	130	II
76	13	309	2009	5.733341217	NVP	AZT	30	Female	W	55	II	130	II
76	18	309	2009	5.733341217	NVP	AZT	30	Female	W	55	II	130	II
76	24	484	2009	6.182085037	NVP	AZT	30	Female	W	55	II	130	II
76	31	478	2009	6.1696105	NVP	AZT	30	Female	W	55	II	130	II
76	60	270	2009	5.59842205	NVP	AZT	30	Female	W	55	II	130	II
79	0	198	2009	5.288267136	NVP	AZT	28	Female	W	45	III	198	III
79	7	203	2009	5.313206196	NVP	AZT	28	Female	W	45	III	198	III
79	13	212	2009	5.356586456	NVP	AZT	28	Female	W	45	III	198	III
79	16	212	2009	5.356586456	NVP	AZT	28	Female	W	45	III	198	III
79	27	315	2009	5.752572536	NVP	AZT	28	Female	W	45	III	198	III
79	30	297	2009	5.693732262	NVP	AZT	28	Female	W	45	III	198	III
79	35	361	2009	5.888877869	NVP	AZT	28	Female	W	45	III	198	III
79	38	404	2009	6.001414776	NVP	AZT	28	Female	W	45	III	198	III
79	51	318	2009	5.762051582	NVP	AZT	28	Female	W	45	III	198	III
79	60	331	2009	5.802118301	NVP	AZT	28	Female	W	45	III	198	III
79	66	370	2009	5.91350317	NVP	AZT	28	Female	W	45	III	198	III
80	0	23	2009	3.135494232	EFV	AZT	38	Male	A	50	IV	23	IV
83	0	52	2009	3.951243639	NVP	AZT	33	Female	W	50	III	52	III
83	13	124	2009	4.820281506	NVP	AZT	33	Female	W	50	III	52	III
83	19	179	2009	5.187386036	NVP	AZT	33	Female	W	50	III	52	III
83	27	238	2009	5.472270489	NVP	AZT	33	Female	W	50	III	52	III
84	0	79	2009	4.369447708	NVP	AZT	41	Male	A	49	III	79	III
84	6	219	2009	5.389071941	NVP	AZT	41	Male	A	49	III	79	III
84	20	202	2009	5.308267593	NVP	AZT	41	Male	A	49	III	79	III
84	26	223	2009	5.407171726	NVP	AZT	41	Male	A	49	III	79	III
84	28	223	2009	5.407171726	NVP	AZT	41	Male	A	49	III	79	III
84	65	270	2009	5.59842205	NVP	AZT	41	Male	A	49	III	79	III
94	0	41	2009	3.713572025	EFV	AZT	35	Male	A	42	IV	41	IV
94	5	50	2009	3.912023067	EFV	AZT	35	Male	A	42	IV	41	IV
95	0	255	2009	5.54126358	EFV	AZT	25	Female	W	53	III	255	III
95	12	427	2009	6.056784153	EFV	AZT	25	Female	W	53	III	255	III
95	35	474	2009	6.161207199	EFV	AZT	25	Female	W	53	III	255	III
95	51	628	2009	6.442540169	EFV	AZT	25	Female	W	53	III	255	III
95	53	628	2009	6.442540169	EFV	AZT	25	Female	W	53	III	255	III
95	57	711	2009	6.566672325	EFV	AZT	25	Female	W	53	III	255	III
100	0	188	2009	5.236442089	NVP	AZT	65	Male	W	50	I	168	I
100	7	114	2009	4.736198425	NVP	AZT	65	Male	W	50	I	168	I
100	13	140	2009	4.941642284	NVP	AZT	65	Male	W	50	I	168	I
100	23	122	2009	4.804020882	NVP	AZT	65	Male	W	50	I	168	I
100	50	188	2009	5.236442089	NVP	AZT	65	Male	W	50	I	168	I
100	56	149	2009	5.003946304	NVP	AZT	65	Male	W	50	I	168	I
100	62	173	2009	5.153291702	NVP	AZT	65	Male	W	50	I	168	I
109	0	107	2009	4.672828674	NVP	AZT	25	Female	W	35	III	107	III
109	17	355	2009	5.872117996	NVP	AZT	25	Female	W	35	III	107	III
109	22	376	2009	5.929589272	NVP	AZT	25	Female	W	35	III	107	III
109	28	343	2009	5.837730408	NVP	AZT	25	Female	W	35	III	107	III
109	59	534	2009	6.280395985	NVP	AZT	25	Female	W	35	III	107	III
111	0	161	2009	5.081404209	NVP	AZT	54	Male	W	55	III	161	III
111	11	186	2009	5.225746632	NVP	AZT	54	Male	W	55	III	161	III
111	28	228	2009	5.429345608	NVP	AZT	54	Male	W	55	III	161	III
111	31	209	2009	5.34233427	NVP	AZT	54	Male	W	55	III	161	III
111	56	227	2009	5.424950123	NVP	AZT	54	Male	W	55	III	161	III
111	67	211	2009	5.351858139	NVP	AZT	54	Male	W	55	III	161	III
120	0	12	2009	2.484906673	NVP	AZT	31	Female	W	49	III	123	III
120	17	198	2009	5.288267136	NVP	AZT	31	Female	W	49	III	123	III
120	23	254	2009	5.537334442	NVP	AZT	31	Female	W	49	III	123	III
120	29	288	2009	5.662960529	NVP	AZT	31	Female	W	49	III	123	III
120	59	454	2009	6.118097305	NVP	AZT	31	Female	W	49	III	123	III
120	65	692	2009	6.539586067	NVP	AZT	31	Female	W	49	III	123	III
124	0	256	2009	5.54517746	NVP	AZT	25	Female	W	57	III	256	III
124	10	439	2009	6.084499359	NVP	AZT	25	Female	W	57	III	256	III
124	18	347	2009	5.849324703	NVP	AZT	25	Female	W	57	III	256	III
124	23	332	2009	5.805134773	NVP	AZT	25	Female	W	57	III	256	III
124	30	375	2009	5.926926136	NVP	AZT	25	Female	W	57	III	256	III
127	0	88	2009	4.477336884	NVP	AZT	50	Female	W	45	III	88	III
127	56	155	2009	5.043425083	NVP	AZT	50	Female	W	45	III	88	III
127	61	151	2009	5.017279625	NVP	AZT	50	Female	W	45	III	88	III
132	0	146	2009	4.983606815	NVP	AZT	35	Male	W	46	III	146	III
132	16	200	2009	5.298317432	NVP	AZT	35	Male	W	46	III	146	III
132	22	217	2009	5.379897118	NVP	AZT	35	Male	W	46	III	146	III
132	26	217	2009	5.379897118	NVP	AZT	35	Male	W	46	III	146	III
132	59	208	2009	5.337538242	NVP	AZT	35	Male	W	46	III	146	III
132	66	223	2009	5.407171726	NVP	AZT	35	Male	W	46	III	146	III
133	0	83	2009	4.418840408	NVP	AZT	38	Male	W	54	III	83	III
134	0	178	2009	5.181783676	EFV	AZT	30	Female	W	49	I	178	I
134	6	258	2009	5.552959442	EFV	AZT	30	Female	W	49	I	178	I
134	15	388	2009	5.961005211	EFV	AZT	30	Female	W	49	I	178	I
134	66	641	2009	6.463029385	EFV	AZT	30	Female	W	49	I	178	I
136	0	72	2009	4.276666164	EFV	AZT	45	Female	W	42	II	72	II
136	12	128	2009	4.852030277	EFV	AZT	45	Female	W	42	II	72	II
136	18	127	2009	4.84418726	EFV	AZT	45	Female	W	42	II	72	II
136	28	165	2009	5.105945587	EFV	AZT	45	Female	W	42	II	72	II
136	57	201	2009	5.303304672	EFV	AZT	45	Female	W	42	II	72	II
136	64	238	2009	5.472270489	EFV	AZT	45	Female	W	42	II	72	II
137	0	37	2009	3.610917807	EFV	AZT	45	Male	A	56	III	37	III
139	0	89	2009	4.488636494	NVP	AZT	27	Female	W	43	IV	89	IV
139	6	204	2009	5.318120003	NVP	AZT	27	Female	W	43	IV	89	IV
139	13	134	2009	4.897840023	NVP	AZT	27	Female	W	43	IV	89	IV
139	17	134	2009	4.897840023	NVP	AZT	27	Female	W	43	IV	89	IV
142	0	197	2009	5.283203602	EFV	AZT	40	Male	W		II	197	II
142	6	207	2009	5.332718849	EFV	AZT	40	Male	W		II	197	II
142	10	277	2009	5.624017715	EFV	AZT	40	Male	W		II	197	II
142	12	233	2009	5.451038361	EFV	AZT	40	Male	W		II	197	II
142	30	284	2009	5.648974419	EFV	AZT	40	Male	W		II	197	II
142	35	244	2009	5.497168064	EFV	AZT	40	Male	W		II	197	II
142	45	272	2009	5.605802059	EFV	AZT	40	Male	W		II	197	II
142	48	277	2009	5.624017715	EFV	AZT	40	Male	W		II	197	II
142	53	314	2009	5.749392986	EFV	AZT	40	Male	W		II	197	II
151	0	136	2009	4.912654877	EFV	AZT	55	Female	W	48	III	136	III
151	6	169	2009	5.129898548	EFV	AZT	55	Female	W	48	III	136	III
151	23	223	2009	5.407171726	EFV	AZT	55	Female	W	48	III	136	III
151	29	235	2009	5.459585667	EFV	AZT	55	Female	W	48	III	136	III
151	55	204	2009	5.318120003	EFV	AZT	55	Female	W	48	III	136	III
153	0	195	2009	5.272999763	NVP	AZT	37	Male	W	47	III	34	III
153	11	196	2009	5.278114796	NVP	AZT	37	Male	W	47	III	34	III
153	14	143	2009	4.962844849	NVP	AZT	37	Male	W	47	III	34	III
153	22	82	2009	4.406719208	NVP	AZT	37	Male	W	47	III	34	III
153	36	418	2009	6.035481453	NVP	AZT	37	Male	W	47	III	34	III
153	42	343	2009	5.837730408	NVP	AZT	37	Male	W	47	III	34	III
154	0	89	2009	4.488636494	NVP	AZT	25	Female	W	45	III	89	III
158	0	388	2010	5.961005211	NVP	AZT	28	Male	A	45	III	49	III
158	7	452	2010	6.11368227	NVP	AZT	28	Male	A	45	III	49	III
158	12	328	2010	5.793013573	NVP	AZT	28	Male	A	45	III	49	III
158	50	745	2010	6.613384247	NVP	AZT	28	Male	A	45	III	49	III
164	0	163	2009	5.09375	NVP	AZT	45	Female	W	51	I	163	I
164	15	294	2009	5.683579922	NVP	AZT	45	Female	W	51	I	163	I
164	22	319	2009	5.765191078	NVP	AZT	45	Female	W	51	I	163	I
164	29	366	2009	5.90263319	NVP	AZT	45	Female	W	51	I	163	I
164	37	354	2009	5.869297028	NVP	AZT	45	Female	W	51	I	163	I
164	45	283	2009	5.645446777	NVP	AZT	45	Female	W	51	I	163	I
164	58	488	2009	6.190315247	NVP	AZT	45	Female	W	51	I	163	I
164	64	510	2009	6.234410763	NVP	AZT	45	Female	W	51	I	163	I
165	0	313	2009	5.746203423	NVP	AZT	37	Female	W	50	III	313	III
167	0	238	2009	5.472270489	NVP	AZT	50	Female	W	50	I	238	I
167	14	466	2009	6.144185543	NVP	AZT	50	Female	W	50	I	238	I
167	21	578	2009	6.359573841	NVP	AZT	50	Female	W	50	I	238	I
167	29	408	2009	6.011267185	NVP	AZT	50	Female	W	50	I	238	I
167	54	410	2009	6.01615715	NVP	AZT	50	Female	W	50	I	238	I
167	60	374	2009	5.924255848	NVP	AZT	50	Female	W	50	I	238	I
169	0	254	2009	5.537334442	NVP	AZT	40	Female	W	65	I	254	I
169	6	421	2009	6.042633057	NVP	AZT	40	Female	W	65	I	254	I
169	18	656	2009	6.486160755	NVP	AZT	40	Female	W	65	I	254	I
169	30	499	2009	6.212605953	NVP	AZT	40	Female	W	65	I	254	I
169	51	1495	2009	7.309881687	NVP	AZT	40	Female	W	65	I	254	I
172	0	272	2009	5.605802059	NVP	AZT	26	Female	W	64	II	272	II
172	17	322	2009	5.774551392	NVP	AZT	26	Female	W	64	II	272	II
172	23	331	2009	5.802118301	NVP	AZT	26	Female	W	64	II	272	II
172	36	434	2009	6.0730443	NVP	AZT	26	Female	W	64	II	272	II
172	51	368	2009	5.908082962	NVP	AZT	26	Female	W	64	II	272	II
176	0	395	2010	5.978885651	NVP	AZT	28	Female	W	65	II	212	II
176	12	355	2010	5.872117996	NVP	AZT	28	Female	W	65	II	212	II
176	22	416	2010	6.030685425	NVP	AZT	28	Female	W	65	II	212	II
176	29	409	2010	6.013715267	NVP	AZT	28	Female	W	65	II	212	II
176	39	491	2010	6.196444035	NVP	AZT	28	Female	W	65	II	212	II
176	53	440	2010	6.086774826	NVP	AZT	28	Female	W	65	II	212	II
177	0	161	2009	5.081404209	EFV	AZT	32	Male	B	53	IV	161	IV
177	19	292	2009	5.676753998	EFV	AZT	32	Male	B	53	IV	161	IV
177	34	359	2009	5.883322239	EFV	AZT	32	Male	B	53	IV	161	IV
177	42	422	2009	6.045005322	EFV	AZT	32	Male	B	53	IV	161	IV
177	49	493	2009	6.200509071	EFV	AZT	32	Male	B	53	IV	161	IV
177	55	495	2009	6.204557896	EFV	AZT	32	Male	B	53	IV	161	IV
177	63	513	2009	6.24027586	EFV	AZT	32	Male	B	53	IV	161	IV
178	0	315	2009	5.752572536	NVP	AZT	28	Female	W	47	I	345	I
178	7	347	2009	5.849324703	NVP	AZT	28	Female	W	47	I	345	I
178	13	292	2009	5.676753998	NVP	AZT	28	Female	W	47	I	345	I
178	18	267	2009	5.587248802	NVP	AZT	28	Female	W	47	I	345	I
178	31	312	2009	5.743003368	NVP	AZT	28	Female	W	47	I	345	I
178	36	361	2009	5.888877869	NVP	AZT	28	Female	W	47	I	345	I
178	53	395	2009	5.978885651	NVP	AZT	28	Female	W	47	I	345	I
181	0	98	2009	4.584967613	EFV	AZT	35	Female	W	50	III	98	III
181	10	276	2009	5.620400906	EFV	AZT	35	Female	W	50	III	98	III
181	17	373	2009	5.921578407	EFV	AZT	35	Female	W	50	III	98	III
181	24	349	2009	5.855072021	EFV	AZT	35	Female	W	50	III	98	III
181	29	462	2009	6.135564804	EFV	AZT	35	Female	W	50	III	98	III
181	35	339	2009	5.826000214	EFV	AZT	35	Female	W	50	III	98	III
181	44	507	2009	6.228510857	EFV	AZT	35	Female	W	50	III	98	III
181	48	565	2009	6.336825848	EFV	AZT	35	Female	W	50	III	98	III
181	59	465	2009	6.142037392	EFV	AZT	35	Female	W	50	III	98	III
181	66	514	2009	6.242223263	EFV	AZT	35	Female	W	50	III	98	III
184	0	79	2009	4.369447708	NVP	AZT	25	Female	W		III	79	III
185	0	39	2009	3.663561583	EFV	AZT	32	Male	W	48	III	39	III
185	10	64	2009	4.158883095	EFV	AZT	32	Male	W	48	III	39	III
185	16	59	2009	4.077537537	EFV	AZT	32	Male	W	48	III	39	III
185	25	77	2009	4.343805313	EFV	AZT	32	Male	W	48	III	39	III
185	29	100	2009	4.60517025	EFV	AZT	32	Male	W	48	III	39	III
185	52	141	2009	4.948760033	EFV	AZT	32	Male	W	48	III	39	III
185	66	167	2009	5.117993832	EFV	AZT	32	Male	W	48	III	39	III
191	0	210	2009	5.34710741	NVP	AZT	50	Female	A	58	II	210	II
191	17	391	2009	5.968707561	NVP	AZT	50	Female	A	58	II	210	II
191	29	462	2009	6.135564804	NVP	AZT	50	Female	A	58	II	210	II
191	48	503	2009	6.220590115	NVP	AZT	50	Female	A	58	II	210	II
191	53	693	2009	6.54102993	NVP	AZT	50	Female	A	58	II	210	II
191	60	445	2009	6.098074436	NVP	AZT	50	Female	A	58	II	210	II
191	66	304	2009	5.717027664	NVP	AZT	50	Female	A	58	II	210	II
193	0	110	2009	4.700480461	NVP	AZT	22	Female	W	54	II	110	II
197	0	10	2009	2.302585125	NVP	AZT	28	Female	A	34	IV	10	IV
200	0	74	2009	4.304065228	NVP	AZT	45	Male	W	56	III	74	III
200	3	155	2009	5.043425083	NVP	AZT	45	Male	W	56	III	74	III
200	16	137	2009	4.919981003	NVP	AZT	45	Male	W	56	III	74	III
200	45	289	2009	5.666426659	NVP	AZT	45	Male	W	56	III	74	III
200	58	273	2009	5.609471798	NVP	AZT	45	Male	W	56	III	74	III
210	0	101	2009	4.615120411	NVP	AZT	30	Male	W	54	II	101	II
210	8	214	2009	5.365975857	NVP	AZT	30	Male	W	54	II	101	II
210	14	154	2009	5.036952496	NVP	AZT	30	Male	W	54	II	101	II
210	20	212	2009	5.356586456	NVP	AZT	30	Male	W	54	II	101	II
210	25	232	2009	5.446737289	NVP	AZT	30	Male	W	54	II	101	II
210	28	202	2009	5.308267593	NVP	AZT	30	Male	W	54	II	101	II
210	54	259	2009	5.556828022	NVP	AZT	30	Male	W	54	II	101	II
210	60	363	2009	5.894402981	NVP	AZT	30	Male	W	54	II	101	II
213	0	276	2009	5.620400906	NVP	AZT	27	Female	W	58	II	276	II
213	12	618	2009	6.4264884	NVP	AZT	27	Female	W	58	II	276	II
213	17	618	2009	6.4264884	NVP	AZT	27	Female	W	58	II	276	II
213	18	668	2009	6.504288197	NVP	AZT	27	Female	W	58	II	276	II
213	42	743	2009	6.610695839	NVP	AZT	27	Female	W	58	II	276	II
213	54	617	2009	6.424869061	NVP	AZT	27	Female	W	58	II	276	II
213	60	816	2009	6.704414368	NVP	AZT	27	Female	W	58	II	276	II
213	66	757	2009	6.62936306	NVP	AZT	27	Female	W	58	II	276	II
214	0	24	2009	3.178053856	EFV	AZT	28	Male	A	53	IV	24	IV
219	0	37	2009	3.610917807	NVP	AZT	27	Female	W	43	III	37	III
219	7	83	2009	4.418840408	NVP	AZT	27	Female	W	43	III	37	III
219	13	114	2009	4.736198425	NVP	AZT	27	Female	W	43	III	37	III
219	16	101	2009	4.615120411	NVP	AZT	27	Female	W	43	III	37	III
219	22	107	2009	4.672828674	NVP	AZT	27	Female	W	43	III	37	III
219	37	80	2009	4.382026672	NVP	AZT	27	Female	W	43	III	37	III
219	65	56	2009	4.025351524	NVP	AZT	27	Female	W	43	III	37	III
220	0	198	2009	5.288267136	NVP	AZT	25	Female	W	59	III	198	III
220	5	265	2009	5.579730034	NVP	AZT	25	Female	W	59	III	198	III
220	11	385	2009	5.953243256	NVP	AZT	25	Female	W	59	III	198	III
220	21	351	2009	5.860786438	NVP	AZT	25	Female	W	59	III	198	III
220	25	415	2009	6.028278351	NVP	AZT	25	Female	W	59	III	198	III
220	33	490	2009	6.194405556	NVP	AZT	25	Female	W	59	III	198	III
220	48	672	2009	6.510258198	NVP	AZT	25	Female	W	59	III	198	III
220	54	588	2009	6.376727104	NVP	AZT	25	Female	W	59	III	198	III
220	60	648	2009	6.473890781	NVP	AZT	25	Female	W	59	III	198	III
222	0	138	2009	4.927253723	NVP	AZT	46	Male	A	54	I	138	I
222	13	284	2009	5.648974419	NVP	AZT	46	Male	A	54	I	138	I
222	19	348	2009	5.852202415	NVP	AZT	46	Male	A	54	I	138	I
222	26	381	2009	5.942799568	NVP	AZT	46	Male	A	54	I	138	I
222	36	441	2009	6.089045048	NVP	AZT	46	Male	A	54	I	138	I
222	41	322	2009	5.774551392	NVP	AZT	46	Male	A	54	I	138	I
222	48	373	2009	5.921578407	NVP	AZT	46	Male	A	54	I	138	I
222	54	470	2009	6.152732849	NVP	AZT	46	Male	A	54	I	138	I
222	60	400	2009	5.991464615	NVP	AZT	46	Male	A	54	I	138	I
222	66	448	2009	6.104793072	NVP	AZT	46	Male	A	54	I	138	I
224	0	53	2009	3.970291853	NVP	AZT	27	Male	A	51	II	53	II
224	16	126	2009	4.836281776	NVP	AZT	27	Male	A	51	II	53	II
224	26	211	2009	5.351858139	NVP	AZT	27	Male	A	51	II	53	II
225	0	162	2009	5.087596416	EFV	AZT	39	Male	W	58	IV	162	IV
226	0	95	2009	4.553876877	EFV	AZT	50	Female	W	55	IV	95	IV
228	0	15	2009	2.708050251	NVP	AZT	30	Male	W	30	III	15	III
228	11	70	2009	4.248495102	NVP	AZT	30	Male	W	30	III	15	III
228	24	292	2009	5.676753998	NVP	AZT	30	Male	W	30	III	15	III
228	30	154	2009	5.036952496	NVP	AZT	30	Male	W	30	III	15	III
228	39	141	2009	4.948760033	NVP	AZT	30	Male	W	30	III	15	III
228	41	152	2009	5.023880482	NVP	AZT	30	Male	W	30	III	15	III
228	47	121	2009	4.795790672	NVP	AZT	30	Male	W	30	III	15	III
228	53	155	2009	5.043425083	NVP	AZT	30	Male	W	30	III	15	III
229	0	107	2009	4.672828674	EFV	AZT	27	Female	W	50	III	107	III
229	14	253	2009	5.533389568	EFV	AZT	27	Female	W	50	III	107	III
229	23	251	2009	5.525453091	EFV	AZT	27	Female	W	50	III	107	III
229	27	210	2009	5.34710741	EFV	AZT	27	Female	W	50	III	107	III
229	37	230	2009	5.438079357	EFV	AZT	27	Female	W	50	III	107	III
229	49	337	2009	5.820083141	EFV	AZT	27	Female	W	50	III	107	III
229	55	340	2009	5.828945637	EFV	AZT	27	Female	W	50	III	107	III
229	63	344	2009	5.840641499	EFV	AZT	27	Female	W	50	III	107	III
230	0	417	2009	6.0330863	EFV	AZT	27	Female	W		IV	417	IV
230	14	703	2009	6.555356979	EFV	AZT	27	Female	W		IV	417	IV
230	33	721	2009	6.580639362	EFV	AZT	27	Female	W		IV	417	IV
230	50	764	2009	6.638567924	EFV	AZT	27	Female	W		IV	417	IV
235	0	183	2009	5.209486008	NVP	AZT	44	Female	W	45	III	183	III
235	5	227	2009	5.424950123	NVP	AZT	44	Female	W	45	III	183	III
238	0	213	2009	5.361292362	NVP	AZT	20	Female	W		III	213	III
239	0	182	2009	5.204006672	EFV	AZT	27	Female	W	49	III	182	III
239	15	204	2009	5.318120003	EFV	AZT	27	Female	W	49	III	182	III
239	24	279	2009	5.631211758	EFV	AZT	27	Female	W	49	III	182	III
239	27	179	2009	5.187386036	EFV	AZT	27	Female	W	49	III	182	III
239	58	338	2009	5.823045731	EFV	AZT	27	Female	W	49	III	182	III
239	63	423	2009	6.047372341	EFV	AZT	27	Female	W	49	III	182	III
240	0	271	2009	5.602118969	NVP	AZT	19	Female	W	53	I	271	I
240	13	501	2009	6.21660614	NVP	AZT	19	Female	W	53	I	271	I
240	19	547	2009	6.304448605	NVP	AZT	19	Female	W	53	I	271	I
240	22	451	2009	6.111467361	NVP	AZT	19	Female	W	53	I	271	I
240	28	503	2009	6.220590115	NVP	AZT	19	Female	W	53	I	271	I
240	39	508	2009	6.230481625	NVP	AZT	19	Female	W	53	I	271	I
240	45	481	2009	6.175867081	NVP	AZT	19	Female	W	53	I	271	I
240	51	520	2009	6.253829002	NVP	AZT	19	Female	W	53	I	271	I
240	56	442	2009	6.091310024	NVP	AZT	19	Female	W	53	I	271	I
240	62	608	2009	6.410174847	NVP	AZT	19	Female	W	53	I	271	I
244	0	214	2009	5.365975857	NVP	AZT	35	Male	W	53	II	214	II
248	0	194	2009	5.267858028	EFV	AZT	40	Male	W		II	160	II
248	8	194	2009	5.267858028	EFV	AZT	40	Male	W		II	160	II
248	12	212	2009	5.356586456	EFV	AZT	40	Male	W		II	160	II
248	24	247	2009	5.509388447	EFV	AZT	40	Male	W		II	160	II
248	29	263	2009	5.572154045	EFV	AZT	40	Male	W		II	160	II
248	36	277	2009	5.624017715	EFV	AZT	40	Male	W		II	160	II
248	41	240	2009	5.480638981	EFV	AZT	40	Male	W		II	160	II
248	47	299	2009	5.700443745	EFV	AZT	40	Male	W		II	160	II
248	59	222	2009	5.402677536	EFV	AZT	40	Male	W		II	160	II
250	0	216	2009	5.375278473	NVP	AZT	27	Female	W	65	II	216	II
250	8	339	2009	5.826000214	NVP	AZT	27	Female	W	65	II	216	II
250	13	503	2009	6.220590115	NVP	AZT	27	Female	W	65	II	216	II
252	0	54	2009	3.988984108	NVP	AZT	34	Male	A		III	54	III
252	7	194	2009	5.267858028	NVP	AZT	34	Male	A		III	54	III
252	12	255	2009	5.54126358	NVP	AZT	34	Male	A		III	54	III
252	18	276	2009	5.620400906	NVP	AZT	34	Male	A		III	54	III
252	24	280	2009	5.634789467	NVP	AZT	34	Male	A		III	54	III
252	31	277	2009	5.624017715	NVP	AZT	34	Male	A		III	54	III
252	49	364	2009	5.897153854	NVP	AZT	34	Male	A		III	54	III
252	55	370	2009	5.91350317	NVP	AZT	34	Male	A		III	54	III
252	61	459	2009	6.129050255	NVP	AZT	34	Male	A		III	54	III
253	0	217	2009	5.379897118	NVP	AZT	20	Female	W		II	217	II
253	8	284	2009	5.648974419	NVP	AZT	20	Female	W		II	217	II
253	15	261	2009	5.564520359	NVP	AZT	20	Female	W		II	217	II
253	21	270	2009	5.59842205	NVP	AZT	20	Female	W		II	217	II
253	25	234	2009	5.455321312	NVP	AZT	20	Female	W		II	217	II
253	48	468	2009	6.148468494	NVP	AZT	20	Female	W		II	217	II
253	58	310	2009	5.736572266	NVP	AZT	20	Female	W		II	217	II
253	64	280	2009	5.634789467	NVP	AZT	20	Female	W		II	217	II
255	0	257	2010	5.54907608	EFV	AZT	37	Female	W	45	II	196	II
255	4	174	2010	5.159055233	EFV	AZT	37	Female	W	45	II	196	II
255	9	168	2010	5.123963833	EFV	AZT	37	Female	W	45	II	196	II
255	15	195	2010	5.272999763	EFV	AZT	37	Female	W	45	II	196	II
255	50	263	2010	5.572154045	EFV	AZT	37	Female	W	45	II	196	II
257	0	86	2009	4.454347134	EFV	AZT	33	Male	W	62	IV	86	IV
257	15	151	2009	5.017279625	EFV	AZT	33	Male	W	62	IV	86	IV
257	27	104	2009	4.64439106	EFV	AZT	33	Male	W	62	IV	86	IV
259	0	117	2009	4.762174129	NVP	AZT	29	Female	A	50	III	117	III
259	18	321	2009	5.771440983	NVP	AZT	29	Female	A	50	III	117	III
259	24	371	2009	5.916202068	NVP	AZT	29	Female	A	50	III	117	III
260	0	281	2009	5.638354778	NVP	AZT	28	Female	W	47	III	281	III
260	23	516	2009	6.246106625	NVP	AZT	28	Female	W	47	III	281	III
260	31	554	2009	6.317164898	NVP	AZT	28	Female	W	47	III	281	III
261	0	142	2009	4.955827236	NVP	AZT	40	Female	W	62	III	142	III
261	17	306	2009	5.723585129	NVP	AZT	40	Female	W	62	III	142	III
261	23	295	2009	5.686975479	NVP	AZT	40	Female	W	62	III	142	III
261	31	325	2009	5.783825397	NVP	AZT	40	Female	W	62	III	142	III
261	50	416	2009	6.030685425	NVP	AZT	40	Female	W	62	III	142	III
261	56	418	2009	6.035481453	NVP	AZT	40	Female	W	62	III	142	III
261	63	597	2009	6.391917229	NVP	AZT	40	Female	W	62	III	142	III
262	0	216	2011	5.375278473	NVP	AZT	28	Female	W	46	IV	44	IV
262	4	216	2011	5.375278473	NVP	AZT	28	Female	W	46	IV	44	IV
262	36	260	2011	5.56068182	NVP	AZT	28	Female	W	46	IV	44	IV
262	42	320	2011	5.768321037	NVP	AZT	28	Female	W	46	IV	44	IV
264	0	264	2009	5.575949192	NVP	AZT	60	Female	A	41	III	84	III
264	9	93	2009	4.532599449	NVP	AZT	60	Female	A	41	III	84	III
264	16	321	2009	5.771440983	NVP	AZT	60	Female	A	41	III	84	III
265	0	250	2009	5.52146101	EFV	AZT	47	Male	W	41	III	250	III
265	15	240	2009	5.480638981	EFV	AZT	47	Male	W	41	III	250	III
265	16	287	2009	5.659482002	EFV	AZT	47	Male	W	41	III	250	III
265	23	327	2009	5.789960384	EFV	AZT	47	Male	W	41	III	250	III
265	36	313	2009	5.746203423	EFV	AZT	47	Male	W	41	III	250	III
266	0	211	2009	5.351858139	NVP	AZT	60	Female	W	54	III	211	III
267	0	65	2009	4.174387455	NVP	AZT	40	Female	W	45	IV	65	IV
267	8	127	2009	4.84418726	NVP	AZT	40	Female	W	45	IV	65	IV
267	16	151	2009	5.017279625	NVP	AZT	40	Female	W	45	IV	65	IV
267	22	161	2009	5.081404209	NVP	AZT	40	Female	W	45	IV	65	IV
267	35	223	2009	5.407171726	NVP	AZT	40	Female	W	45	IV	65	IV
268	0	298	2009	5.697093487	EFV	AZT	22	Female	W	59	III	298	III
268	15	384	2009	5.950642586	EFV	AZT	22	Female	W	59	III	298	III
268	20	288	2009	5.662960529	EFV	AZT	22	Female	W	59	III	298	III
268	25	302	2009	5.710426807	EFV	AZT	22	Female	W	59	III	298	III
268	49	320	2009	5.768321037	EFV	AZT	22	Female	W	59	III	298	III
268	55	410	2009	6.01615715	EFV	AZT	22	Female	W	59	III	298	III
268	64	389	2009	5.963579178	EFV	AZT	22	Female	W	59	III	298	III
269	0	48	2009	3.871201038	NVP	AZT	58	Male	W	83	III	48	III
269	6	173	2009	5.153291702	NVP	AZT	58	Male	W	83	III	48	III
269	15	188	2009	5.236442089	NVP	AZT	58	Male	W	83	III	48	III
269	27	246	2009	5.505331516	NVP	AZT	58	Male	W	83	III	48	III
269	47	410	2009	6.01615715	NVP	AZT	58	Male	W	83	III	48	III
270	0	35	2009	3.555348158	EFV	AZT	30	Female	W	42	III	35	III
270	8	155	2009	5.043425083	EFV	AZT	30	Female	W	42	III	35	III
270	15	188	2009	5.236442089	EFV	AZT	30	Female	W	42	III	35	III
270	27	126	2009	4.836281776	EFV	AZT	30	Female	W	42	III	35	III
270	43	125	2009	4.828313828	EFV	AZT	30	Female	W	42	III	35	III
270	51	76	2009	4.330733299	EFV	AZT	30	Female	W	42	III	35	III
270	57	106	2009	4.663439274	EFV	AZT	30	Female	W	42	III	35	III
270	64	179	2009	5.187386036	EFV	AZT	30	Female	W	42	III	35	III
280	0	231	2009	5.442417622	EFV	AZT	35	Male	W	55	III	231	III
280	13	416	2009	6.030685425	EFV	AZT	35	Male	W	55	III	231	III
280	22	553	2009	6.315358162	EFV	AZT	35	Male	W	55	III	231	III
280	62	662	2009	6.495265484	EFV	AZT	35	Male	W	55	III	231	III
284	0	180	2009	5.192956924	NVP	AZT	46	Female	W	39	II	180	II
284	15	211	2009	5.351858139	NVP	AZT	46	Female	W	39	II	180	II
284	23	177	2009	5.176149845	NVP	AZT	46	Female	W	39	II	180	II
284	30	177	2009	5.176149845	NVP	AZT	46	Female	W	39	II	180	II
284	34	264	2009	5.575949192	NVP	AZT	46	Female	W	39	II	180	II
284	46	319	2009	5.765191078	NVP	AZT	46	Female	W	39	II	180	II
284	52	411	2009	6.018593311	NVP	AZT	46	Female	W	39	II	180	II
284	58	405	2009	6.003887177	NVP	AZT	46	Female	W	39	II	180	II
284	64	391	2009	5.968707561	NVP	AZT	46	Female	W	39	II	180	II
285	0	43	2009	3.76120019	NVP	AZT	18	Male	W	60	II	43	II
285	11	143	2009	4.962844849	NVP	AZT	18	Male	W	60	II	43	II
285	19	192	2009	5.257495403	NVP	AZT	18	Male	W	60	II	43	II
291	0	185	2009	5.220355988	EFV	AZT	39	Female	W	57	II	185	II
291	5	260	2009	5.56068182	EFV	AZT	39	Female	W	57	II	185	II
291	12	303	2009	5.713732719	EFV	AZT	39	Female	W	57	II	185	II
291	19	360	2009	5.886104107	EFV	AZT	39	Female	W	57	II	185	II
291	24	282	2009	5.641907215	EFV	AZT	39	Female	W	57	II	185	II
291	30	354	2009	5.869297028	EFV	AZT	39	Female	W	57	II	185	II
291	36	378	2009	5.934894085	EFV	AZT	39	Female	W	57	II	185	II
291	41	452	2009	6.11368227	EFV	AZT	39	Female	W	57	II	185	II
291	48	447	2009	6.102558613	EFV	AZT	39	Female	W	57	II	185	II
291	54	546	2009	6.30261898	EFV	AZT	39	Female	W	57	II	185	II
291	58	542	2009	6.295266151	EFV	AZT	39	Female	W	57	II	185	II
292	0	149	2009	5.003946304	NVP	AZT	30	Male	W	46	III	149	III
298	0	29	2009	3.367295742	NVP	AZT	32	Male	W	55	III	29	III
298	10	69	2009	4.234106541	NVP	AZT	32	Male	W	55	III	29	III
299	0	98	2009	4.584967613	NVP	AZT	55	Female	W		I	98	I
301	0	141	2009	4.948760033	NVP	AZT	27	Female	W	56	I	141	I
302	0	144	2009	4.969813347	NVP	AZT	20	Male	W	50	II	144	II
306	0	187	2009	5.231108665	NVP	AZT	40	Male	W	63	I	187	I
306	9	305	2009	5.720311642	NVP	AZT	40	Male	W	63	I	187	I
306	15	409	2009	6.013715267	NVP	AZT	40	Male	W	63	I	187	I
306	21	310	2009	5.736572266	NVP	AZT	40	Male	W	63	I	187	I
306	30	253	2009	5.533389568	NVP	AZT	40	Male	W	63	I	187	I
306	45	244	2009	5.497168064	NVP	AZT	40	Male	W	63	I	187	I
306	51	271	2009	5.602118969	NVP	AZT	40	Male	W	63	I	187	I
306	56	224	2009	5.411645889	NVP	AZT	40	Male	W	63	I	187	I
307	0	25	2009	3.218875885	NVP	AZT	24	Female	W	60	III	25	III
311	0	106	2009	4.663439274	NVP	AZT	59	Male	W	61	III	106	III
313	0	196	2009	5.278114796	NVP	AZT	35	Female	W	39	III	196	III
313	7	312	2009	5.743003368	NVP	AZT	35	Female	W	39	III	196	III
313	12	510	2009	6.234410763	NVP	AZT	35	Female	W	39	III	196	III
313	21	415	2009	6.028278351	NVP	AZT	35	Female	W	39	III	196	III
313	51	640	2009	6.46146822	NVP	AZT	35	Female	W	39	III	196	III
316	0	145	2009	4.976733685	NVP	AZT	40	Female	A	51	III	145	III
316	7	218	2009	5.384495258	NVP	AZT	40	Female	A	51	III	145	III
316	13	248	2009	5.513428688	NVP	AZT	40	Female	A	51	III	145	III
316	20	202	2009	5.308267593	NVP	AZT	40	Female	A	51	III	145	III
316	27	270	2009	5.59842205	NVP	AZT	40	Female	A	51	III	145	III
316	34	331	2009	5.802118301	NVP	AZT	40	Female	A	51	III	145	III
316	58	447	2009	6.102558613	NVP	AZT	40	Female	A	51	III	145	III
316	64	385	2009	5.953243256	NVP	AZT	40	Female	A	51	III	145	III
319	0	75	2009	4.317488194	EFV	AZT	45	Male	A	58.4	IV	75	IV
319	9	162	2009	5.087596416	EFV	AZT	45	Male	A	58.4	IV	75	IV
319	22	144	2009	4.969813347	EFV	AZT	45	Male	A	58.4	IV	75	IV
319	35	237	2009	5.468060017	EFV	AZT	45	Male	A	58.4	IV	75	IV
319	43	362	2009	5.891644001	EFV	AZT	45	Male	A	58.4	IV	75	IV
319	48	355	2009	5.872117996	EFV	AZT	45	Male	A	58.4	IV	75	IV
320	0	149	2009	5.003946304	NVP	AZT	30	Female	W		I	149	I
320	6	149	2009	5.003946304	NVP	AZT	30	Female	W		I	149	I
332	0	130	2009	4.867534637	NVP	AZT	20	Female	W	45	III	130	III
332	10	254	2009	5.537334442	NVP	AZT	20	Female	W	45	III	130	III
332	15	284	2009	5.648974419	NVP	AZT	20	Female	W	45	III	130	III
332	46	335	2009	5.814130306	NVP	AZT	20	Female	W	45	III	130	III
332	55	336	2009	5.817111015	NVP	AZT	20	Female	W	45	III	130	III
333	0	194	2009	5.267858028	NVP	AZT	28	Female	W	52	III	194	III
333	18	736	2009	6.601230145	NVP	AZT	28	Female	W	52	III	194	III
333	22	681	2009	6.523562431	NVP	AZT	28	Female	W	52	III	194	III
333	32	848	2009	6.742880821	NVP	AZT	28	Female	W	52	III	194	III
333	37	1180	2009	7.073269844	NVP	AZT	28	Female	W	52	III	194	III
333	55	620	2009	6.429719448	NVP	AZT	28	Female	W	52	III	194	III
333	62	820	2009	6.709304333	NVP	AZT	28	Female	W	52	III	194	III
337	0	18	2009	2.890371799	EFV	AZT	28	Female	B	54	IV	18	IV
337	6	325	2009	5.783825397	EFV	AZT	28	Female	B	54	IV	18	IV
337	12	246	2009	5.505331516	EFV	AZT	28	Female	B	54	IV	18	IV
337	26	255	2009	5.54126358	EFV	AZT	28	Female	B	54	IV	18	IV
337	35	255	2009	5.54126358	EFV	AZT	28	Female	B	54	IV	18	IV
337	41	378	2009	5.934894085	EFV	AZT	28	Female	B	54	IV	18	IV
337	53	386	2009	5.95583725	EFV	AZT	28	Female	B	54	IV	18	IV
337	59	337	2009	5.820083141	EFV	AZT	28	Female	B	54	IV	18	IV
339	0	289	2009	5.666426659	NVP	AZT	35	Female	W	50	III	138	III
340	0	289	2009	5.666426659	NVP	AZT	45	Male	W	55	III	289	III
340	7	562	2009	6.331501961	NVP	AZT	45	Male	W	55	III	289	III
340	40	770	2009	6.646390438	NVP	AZT	45	Male	W	55	III	289	III
340	46	758	2009	6.630683422	NVP	AZT	45	Male	W	55	III	289	III
340	52	723	2009	6.583409309	NVP	AZT	45	Male	W	55	III	289	III
340	58	784	2009	6.664409161	NVP	AZT	45	Male	W	55	III	289	III
344	0	34	2009	3.526360512	EFV	AZT	32	Female	W	42	III	34	III
344	13	422	2009	6.045005322	EFV	AZT	32	Female	W	42	III	34	III
344	19	384	2009	5.950642586	EFV	AZT	32	Female	W	42	III	34	III
344	25	200	2009	5.298317432	EFV	AZT	32	Female	W	42	III	34	III
344	35	160	2009	5.075173855	EFV	AZT	32	Female	W	42	III	34	III
344	48	276	2009	5.620400906	EFV	AZT	32	Female	W	42	III	34	III
346	0	247	2009	5.509388447	NVP	AZT	40	Male	W	74	IV	247	IV
346	2	360	2009	5.886104107	NVP	AZT	40	Male	W	74	IV	247	IV
347	0	30	2009	3.401197433	NVP	AZT	30	Female	A	35	IV	30	IV
347	14	99	2009	4.595119953	NVP	AZT	30	Female	A	35	IV	30	IV
347	24	176	2009	5.170484066	NVP	AZT	30	Female	A	35	IV	30	IV
347	32	207	2009	5.332718849	NVP	AZT	30	Female	A	35	IV	30	IV
347	36	196	2009	5.278114796	NVP	AZT	30	Female	A	35	IV	30	IV
347	40	197	2009	5.283203602	NVP	AZT	30	Female	A	35	IV	30	IV
347	57	338	2009	5.823045731	NVP	AZT	30	Female	A	35	IV	30	IV
347	63	290	2009	5.669880867	NVP	AZT	30	Female	A	35	IV	30	IV
351	0	197	2009	5.283203602	NVP	AZT	35	Female	W	46	I	197	I
351	23	283	2009	5.645446777	NVP	AZT	35	Female	W	46	I	197	I
351	31	308	2009	5.730099678	NVP	AZT	35	Female	W	46	I	197	I
351	39	306	2009	5.723585129	NVP	AZT	35	Female	W	46	I	197	I
351	45	364	2009	5.897153854	NVP	AZT	35	Female	W	46	I	197	I
351	50	343	2009	5.837730408	NVP	AZT	35	Female	W	46	I	197	I
351	62	332	2009	5.805134773	NVP	AZT	35	Female	W	46	I	197	I
352	0	103	2009	4.634728909	NVP	AZT	38	Male	W	64	III	103	III
352	7	103	2009	4.634728909	NVP	AZT	38	Male	W	64	III	103	III
352	14	145	2009	4.976733685	NVP	AZT	38	Male	W	64	III	103	III
352	21	222	2009	5.402677536	NVP	AZT	38	Male	W	64	III	103	III
352	28	222	2009	5.402677536	NVP	AZT	38	Male	W	64	III	103	III
352	39	276	2009	5.620400906	NVP	AZT	38	Male	W	64	III	103	III
352	48	231	2009	5.442417622	NVP	AZT	38	Male	W	64	III	103	III
352	55	375	2009	5.926926136	NVP	AZT	38	Male	W	64	III	103	III
352	63	536	2009	6.284134388	NVP	AZT	38	Male	W	64	III	103	III
353	0	196	2009	5.278114796	NVP	AZT	25	Female	W	55	II	1968	II
353	14	175	2009	5.164785862	NVP	AZT	25	Female	W	55	II	1968	II
353	36	507	2009	6.228510857	NVP	AZT	25	Female	W	55	II	1968	II
353	53	557	2009	6.322565079	NVP	AZT	25	Female	W	55	II	1968	II
356	0	61	2009	4.110873699	NVP	AZT	43	Male	W	60	II	61	II
356	4	164	2009	5.09986639	NVP	AZT	43	Male	W	60	II	61	II
356	9	173	2009	5.153291702	NVP	AZT	43	Male	W	60	II	61	II
356	16	135	2009	4.905274868	NVP	AZT	43	Male	W	60	II	61	II
356	22	187	2009	5.231108665	NVP	AZT	43	Male	W	60	II	61	II
356	29	236	2009	5.463831902	NVP	AZT	43	Male	W	60	II	61	II
356	35	233	2009	5.451038361	NVP	AZT	43	Male	W	60	II	61	II
356	41	135	2009	4.905274868	NVP	AZT	43	Male	W	60	II	61	II
356	47	226	2009	5.420535088	NVP	AZT	43	Male	W	60	II	61	II
356	53	262	2009	5.568344593	NVP	AZT	43	Male	W	60	II	61	II
358	0	55	2009	4.007333279	NVP	AZT	25	Female	W	43	III	55	III
358	6	227	2009	5.424950123	NVP	AZT	25	Female	W	43	III	55	III
358	13	144	2009	4.969813347	NVP	AZT	25	Female	W	43	III	55	III
358	20	211	2009	5.351858139	NVP	AZT	25	Female	W	43	III	55	III
358	36	358	2009	5.880533218	NVP	AZT	25	Female	W	43	III	55	III
358	45	559	2009	6.326149464	NVP	AZT	25	Female	W	43	III	55	III
358	57	515	2009	6.244166851	NVP	AZT	25	Female	W	43	III	55	III
367	0	248	2009	5.513428688	EFV	AZT	25	Male	W	49	II	248	II
367	23	327	2009	5.789960384	EFV	AZT	25	Male	W	49	II	248	II
367	49	512	2009	6.238324642	EFV	AZT	25	Male	W	49	II	248	II
367	55	314	2009	5.749392986	EFV	AZT	25	Male	W	49	II	248	II
371	0	313	2009	5.746203423	EFV	AZT	30	Male	W	53	III	313	III
371	12	548	2009	6.306275368	EFV	AZT	30	Male	W	53	III	313	III
371	15	606	2009	6.406879902	EFV	AZT	30	Male	W	53	III	313	III
371	20	791	2009	6.673297882	EFV	AZT	30	Male	W	53	III	313	III
371	52	1048	2009	6.954638958	EFV	AZT	30	Male	W	53	III	313	III
373	0	39	2009	3.663561583	EFV	AZT	55	Male	W		III	39	III
375	0	121	2009	4.795790672	NVP	AZT	25	Male	W	62	III	121	III
375	5	269	2009	5.594711304	NVP	AZT	25	Male	W	62	III	121	III
375	12	276	2009	5.620400906	NVP	AZT	25	Male	W	62	III	121	III
375	19	202	2009	5.308267593	NVP	AZT	25	Male	W	62	III	121	III
375	23	242	2009	5.488937855	NVP	AZT	25	Male	W	62	III	121	III
379	0	209	2009	5.34233427	NVP	AZT	30	Female	W	55	III	209	III
379	7	343	2009	5.837730408	NVP	AZT	30	Female	W	55	III	209	III
379	14	358	2009	5.880533218	NVP	AZT	30	Female	W	55	III	209	III
379	20	541	2009	6.293419361	NVP	AZT	30	Female	W	55	III	209	III
379	27	553	2009	6.315358162	NVP	AZT	30	Female	W	55	III	209	III
379	33	714	2009	6.570882797	NVP	AZT	30	Female	W	55	III	209	III
379	46	706	2009	6.559615135	NVP	AZT	30	Female	W	55	III	209	III
379	52	703	2009	6.555356979	NVP	AZT	30	Female	W	55	III	209	III
379	58	716	2009	6.573680401	NVP	AZT	30	Female	W	55	III	209	III
380	0	225	2009	5.416100502	NVP	AZT	62	Male	W	48	III	225	III
380	5	339	2009	5.826000214	NVP	AZT	62	Male	W	48	III	225	III
380	12	405	2009	6.003887177	NVP	AZT	62	Male	W	48	III	225	III
380	22	370	2009	5.91350317	NVP	AZT	62	Male	W	48	III	225	III
380	34	460	2009	6.13122654	NVP	AZT	62	Male	W	48	III	225	III
380	36	670	2009	6.507277489	NVP	AZT	62	Male	W	48	III	225	III
380	43	661	2009	6.49375391	NVP	AZT	62	Male	W	48	III	225	III
380	49	473	2009	6.159095287	NVP	AZT	62	Male	W	48	III	225	III
380	55	514	2009	6.242223263	NVP	AZT	62	Male	W	48	III	225	III
380	61	586	2009	6.373319626	NVP	AZT	62	Male	W	48	III	225	III
383	0	120	2009	4.787491798	EFV	AZT	55	Male	A	45	III	120	III
384	0	253	2009	5.533389568	NVP	AZT	20	Female	W	45	III	193	III
384	6	253	2009	5.533389568	NVP	AZT	20	Female	W	45	III	193	III
384	13	263	2009	5.572154045	NVP	AZT	20	Female	W	45	III	193	III
384	20	195	2009	5.272999763	NVP	AZT	20	Female	W	45	III	193	III
384	28	254	2009	5.537334442	NVP	AZT	20	Female	W	45	III	193	III
384	34	291	2009	5.673323154	NVP	AZT	20	Female	W	45	III	193	III
384	40	183	2009	5.209486008	NVP	AZT	20	Female	W	45	III	193	III
384	47	188	2009	5.236442089	NVP	AZT	20	Female	W	45	III	193	III
384	53	343	2009	5.837730408	NVP	AZT	20	Female	W	45	III	193	III
385	0	113	2009	4.727387905	NVP	AZT	39	Male	W	52	IV	113	IV
387	0	57	2009	4.043051243	NVP	AZT	48	Female	W	50	III	57	III
387	6	204	2009	5.318120003	NVP	AZT	48	Female	W	50	III	57	III
387	20	158	2009	5.062594891	NVP	AZT	48	Female	W	50	III	57	III
387	63	213	2009	5.361292362	NVP	AZT	48	Female	W	50	III	57	III
388	0	93	2009	4.532599449	NVP	AZT	37	Male	W	49	III	93	III
388	4	281	2009	5.638354778	NVP	AZT	37	Male	W	49	III	93	III
388	10	396	2009	5.981414318	NVP	AZT	37	Male	W	49	III	93	III
388	12	396	2009	5.981414318	NVP	AZT	37	Male	W	49	III	93	III
388	16	309	2009	5.733341217	NVP	AZT	37	Male	W	49	III	93	III
388	17	309	2009	5.733341217	NVP	AZT	37	Male	W	49	III	93	III
388	34	481	2009	6.175867081	NVP	AZT	37	Male	W	49	III	93	III
388	49	556	2009	6.320768356	NVP	AZT	37	Male	W	49	III	93	III
388	61	132	2009	4.88280201	NVP	AZT	37	Male	W	49	III	93	III
390	0	298	2009	5.697093487	EFV	AZT	27	Female	A		IV	298	IV
390	7	574	2009	6.352629185	EFV	AZT	27	Female	A		IV	298	IV
390	13	644	2009	6.467698574	EFV	AZT	27	Female	A		IV	298	IV
390	19	854	2009	6.749931335	EFV	AZT	27	Female	A		IV	298	IV
390	25	780	2009	6.659294128	EFV	AZT	27	Female	A		IV	298	IV
390	37	818	2009	6.70686245	EFV	AZT	27	Female	A		IV	298	IV
390	49	741	2009	6.608000755	EFV	AZT	27	Female	A		IV	298	IV
396	0	49	2009	3.891820192	EFV	AZT	30	Male	W	57	III	49	III
396	6	22	2009	3.091042519	EFV	AZT	30	Male	W	57	III	49	III
396	11	36	2009	3.583518982	EFV	AZT	30	Male	W	57	III	49	III
396	17	63	2009	4.143134594	EFV	AZT	30	Male	W	57	III	49	III
396	23	73	2009	4.290459633	EFV	AZT	30	Male	W	57	III	49	III
396	37	166	2009	5.111987591	EFV	AZT	30	Male	W	57	III	49	III
396	43	212	2009	5.356586456	EFV	AZT	30	Male	W	57	III	49	III
396	49	296	2009	5.690359592	EFV	AZT	30	Male	W	57	III	49	III
396	55	296	2009	5.690359592	EFV	AZT	30	Male	W	57	III	49	III
396	62	345	2009	5.843544483	EFV	AZT	30	Male	W	57	III	49	III
398	0	159	2009	5.0689044	EFV	AZT	37	Male	W	67	III	159	III
398	14	228	2009	5.429345608	EFV	AZT	37	Male	W	67	III	159	III
398	19	276	2009	5.620400906	EFV	AZT	37	Male	W	67	III	159	III
398	24	304	2009	5.717027664	EFV	AZT	37	Male	W	67	III	159	III
398	31	311	2009	5.739792824	EFV	AZT	37	Male	W	67	III	159	III
398	38	339	2009	5.826000214	EFV	AZT	37	Male	W	67	III	159	III
405	0	165	2009	5.105945587	NVP	AZT	35	Male	W	68	I	165	I
405	12	301	2009	5.707110405	NVP	AZT	35	Male	W	68	I	165	I
405	22	413	2009	6.023447514	NVP	AZT	35	Male	W	68	I	165	I
405	26	461	2009	6.133398056	NVP	AZT	35	Male	W	68	I	165	I
405	49	475	2009	6.163314819	NVP	AZT	35	Male	W	68	I	165	I
405	55	312	2009	5.743003368	NVP	AZT	35	Male	W	68	I	165	I
405	61	616	2009	6.423246861	NVP	AZT	35	Male	W	68	I	165	I
412	0	297	2009	5.693732262	NVP	AZT	43	Male	W	60	I	297	I
412	9	267	2009	5.587248802	NVP	AZT	43	Male	W	60	I	297	I
412	15	390	2009	5.966146946	NVP	AZT	43	Male	W	60	I	297	I
412	22	474	2009	6.161207199	NVP	AZT	43	Male	W	60	I	297	I
412	31	299	2009	5.700443745	NVP	AZT	43	Male	W	60	I	297	I
412	34	527	2009	6.26720047	NVP	AZT	43	Male	W	60	I	297	I
412	42	544	2009	6.298949242	NVP	AZT	43	Male	W	60	I	297	I
412	49	850	2009	6.745236397	NVP	AZT	43	Male	W	60	I	297	I
414	0	63	2009	4.143134594	NVP	AZT	35	Female	W	49	III	63	III
414	4	210	2009	5.34710741	NVP	AZT	35	Female	W	49	III	63	III
414	12	241	2009	5.484797001	NVP	AZT	35	Female	W	49	III	63	III
414	18	276	2009	5.620400906	NVP	AZT	35	Female	W	49	III	63	III
414	31	317	2009	5.758901596	NVP	AZT	35	Female	W	49	III	63	III
414	36	272	2009	5.605802059	NVP	AZT	35	Female	W	49	III	63	III
414	46	338	2009	5.823045731	NVP	AZT	35	Female	W	49	III	63	III
414	49	272	2009	5.605802059	NVP	AZT	35	Female	W	49	III	63	III
414	55	361	2009	5.888877869	NVP	AZT	35	Female	W	49	III	63	III
414	61	398	2009	5.986452103	NVP	AZT	35	Female	W	49	III	63	III
415	0	102	2009	4.62497282	NVP	AZT	25	Female	W	45	II	102	II
416	0	32	2009	3.465735912	NVP	AZT	34	Male	W	52	III	32	III
416	9	186	2009	5.225746632	NVP	AZT	34	Male	W	52	III	32	III
416	20	244	2009	5.497168064	NVP	AZT	34	Male	W	52	III	32	III
416	28	198	2009	5.288267136	NVP	AZT	34	Male	W	52	III	32	III
416	54	317	2009	5.758901596	NVP	AZT	34	Male	W	52	III	32	III
417	0	113	2009	4.727387905	EFV	AZT	45	Male	W	54	III	113	III
417	20	417	2009	6.0330863	EFV	AZT	45	Male	W	54	III	113	III
417	26	322	2009	5.774551392	EFV	AZT	45	Male	W	54	III	113	III
417	37	509	2009	6.232448101	EFV	AZT	45	Male	W	54	III	113	III
417	43	351	2009	5.860786438	EFV	AZT	45	Male	W	54	III	113	III
417	49	351	2009	5.860786438	EFV	AZT	45	Male	W	54	III	113	III
417	62	390	2009	5.966146946	EFV	AZT	45	Male	W	54	III	113	III
419	0	213	2009	5.361292362	NVP	AZT	38	Male	W	64	III	2138	III
419	15	212	2009	5.356586456	NVP	AZT	38	Male	W	64	III	2138	III
419	20	311	2009	5.739792824	NVP	AZT	38	Male	W	64	III	2138	III
419	34	369	2009	5.910796642	NVP	AZT	38	Male	W	64	III	2138	III
419	40	380	2009	5.940171242	NVP	AZT	38	Male	W	64	III	2138	III
419	46	395	2009	5.978885651	NVP	AZT	38	Male	W	64	III	2138	III
419	52	426	2009	6.054439545	NVP	AZT	38	Male	W	64	III	2138	III
419	59	395	2009	5.978885651	NVP	AZT	38	Male	W	64	III	2138	III
427	0	129	2009	4.85981226	NVP	AZT	19	Female	W	53	III	129	III
427	12	213	2009	5.361292362	NVP	AZT	19	Female	W	53	III	129	III
427	20	322	2009	5.774551392	NVP	AZT	19	Female	W	53	III	129	III
427	31	410	2009	6.01615715	NVP	AZT	19	Female	W	53	III	129	III
427	37	402	2009	5.996451855	NVP	AZT	19	Female	W	53	III	129	III
427	56	448	2009	6.104793072	NVP	AZT	19	Female	W	53	III	129	III
427	62	392	2009	5.971261978	NVP	AZT	19	Female	W	53	III	129	III
429	0	160	2009	5.075173855	NVP	AZT	25	Female	W	47	I	160	I
429	6	575	2009	6.354370117	NVP	AZT	25	Female	W	47	I	160	I
429	12	423	2009	6.047372341	NVP	AZT	25	Female	W	47	I	160	I
429	17	506	2009	6.226536751	NVP	AZT	25	Female	W	47	I	160	I
429	26	434	2009	6.0730443	NVP	AZT	25	Female	W	47	I	160	I
429	37	674	2009	6.513230324	NVP	AZT	25	Female	W	47	I	160	I
429	44	253	2009	5.533389568	NVP	AZT	25	Female	W	47	I	160	I
429	45	938	2009	6.84375	NVP	AZT	25	Female	W	47	I	160	I
429	51	756	2009	6.628041267	NVP	AZT	25	Female	W	47	I	160	I
430	0	132	2009	4.88280201	NVP	AZT	28	Male	W	52	III	132	III
430	16	305	2009	5.720311642	NVP	AZT	28	Male	W	52	III	132	III
430	22	180	2009	5.192956924	NVP	AZT	28	Male	W	52	III	132	III
430	28	221	2009	5.398162842	NVP	AZT	28	Male	W	52	III	132	III
430	34	200	2009	5.298317432	NVP	AZT	28	Male	W	52	III	132	III
430	55	260	2009	5.56068182	NVP	AZT	28	Male	W	52	III	132	III
432	0	72	2009	4.276666164	NVP	AZT	30	Female	W	70	I	72	I
432	6	118	2009	4.770684719	NVP	AZT	30	Female	W	70	I	72	I
432	13	166	2009	5.111987591	NVP	AZT	30	Female	W	70	I	72	I
432	25	138	2009	4.927253723	NVP	AZT	30	Female	W	70	I	72	I
432	31	166	2009	5.111987591	NVP	AZT	30	Female	W	70	I	72	I
432	40	166	2009	5.111987591	NVP	AZT	30	Female	W	70	I	72	I
432	42	223	2009	5.407171726	NVP	AZT	30	Female	W	70	I	72	I
432	48	182	2009	5.204006672	NVP	AZT	30	Female	W	70	I	72	I
432	56	196	2009	5.278114796	NVP	AZT	30	Female	W	70	I	72	I
435	0	24	2009	3.178053856	EFV	AZT	25	Male	W	53	III	24	III
435	7	118	2009	4.770684719	EFV	AZT	25	Male	W	53	III	24	III
435	13	177	2009	5.176149845	EFV	AZT	25	Male	W	53	III	24	III
435	21	322	2009	5.774551392	EFV	AZT	25	Male	W	53	III	24	III
435	25	322	2009	5.774551392	EFV	AZT	25	Male	W	53	III	24	III
435	28	239	2009	5.476463318	EFV	AZT	25	Male	W	53	III	24	III
435	37	283	2009	5.645446777	EFV	AZT	25	Male	W	53	III	24	III
435	42	329	2009	5.796057701	EFV	AZT	25	Male	W	53	III	24	III
435	46	279	2009	5.631211758	EFV	AZT	25	Male	W	53	III	24	III
435	52	305	2009	5.720311642	EFV	AZT	25	Male	W	53	III	24	III
438	0	55	2009	4.007333279	NVP	AZT	25	Female	W	58	II	55	II
438	12	215	2009	5.370637894	NVP	AZT	25	Female	W	58	II	55	II
438	23	354	2009	5.869297028	NVP	AZT	25	Female	W	58	II	55	II
438	45	542	2009	6.295266151	NVP	AZT	25	Female	W	58	II	55	II
440	0	153	2009	5.030437946	NVP	AZT	59	Female	W	50	III	153	III
440	11	294	2009	5.683579922	NVP	AZT	59	Female	W	50	III	153	III
440	17	255	2009	5.54126358	NVP	AZT	59	Female	W	50	III	153	III
440	25	211	2009	5.351858139	NVP	AZT	59	Female	W	50	III	153	III
440	31	250	2009	5.52146101	NVP	AZT	59	Female	W	50	III	153	III
440	39	373	2009	5.921578407	NVP	AZT	59	Female	W	50	III	153	III
440	45	329	2009	5.796057701	NVP	AZT	59	Female	W	50	III	153	III
440	55	457	2009	6.12468338	NVP	AZT	59	Female	W	50	III	153	III
440	61	429	2009	6.061457157	NVP	AZT	59	Female	W	50	III	153	III
442	0	145	2009	4.976733685	EFV	AZT	36	Male	W	60	III	145	III
442	7	291	2009	5.673323154	EFV	AZT	36	Male	W	60	III	145	III
442	12	291	2009	5.673323154	EFV	AZT	36	Male	W	60	III	145	III
442	16	205	2009	5.323009968	EFV	AZT	36	Male	W	60	III	145	III
442	25	287	2009	5.659482002	EFV	AZT	36	Male	W	60	III	145	III
442	30	276	2009	5.620400906	EFV	AZT	36	Male	W	60	III	145	III
442	40	340	2009	5.828945637	EFV	AZT	36	Male	W	60	III	145	III
442	46	273	2009	5.609471798	EFV	AZT	36	Male	W	60	III	145	III
445	0	272	2009	5.605802059	EFV	AZT	40	Male	W	59	IV	272	IV
445	12	668	2009	6.504288197	EFV	AZT	40	Male	W	59	IV	272	IV
445	18	635	2009	6.453625202	EFV	AZT	40	Male	W	59	IV	272	IV
445	32	726	2009	6.587550163	EFV	AZT	40	Male	W	59	IV	272	IV
445	37	1045	2009	6.951772213	EFV	AZT	40	Male	W	59	IV	272	IV
445	51	1166	2009	7.061334133	EFV	AZT	40	Male	W	59	IV	272	IV
448	0	219	2009	5.389071941	EFV	AZT	29	Male	W	65	III	219	III
450	0	39	2009	3.663561583	NVP	AZT	25	Female	W	48	III	39	III
450	8	168	2009	5.123963833	NVP	AZT	25	Female	W	48	III	39	III
450	15	191	2009	5.25227356	NVP	AZT	25	Female	W	48	III	39	III
450	22	227	2009	5.424950123	NVP	AZT	25	Female	W	48	III	39	III
450	37	320	2009	5.768321037	NVP	AZT	25	Female	W	48	III	39	III
450	48	373	2009	5.921578407	NVP	AZT	25	Female	W	48	III	39	III
450	55	337	2009	5.820083141	NVP	AZT	25	Female	W	48	III	39	III
450	61	378	2009	5.934894085	NVP	AZT	25	Female	W	48	III	39	III
451	0	103	2009	4.634728909	NVP	AZT	33	Female	W	55	III	103	III
451	6	92	2009	4.521788597	NVP	AZT	33	Female	W	55	III	103	III
451	14	82	2009	4.406719208	NVP	AZT	33	Female	W	55	III	103	III
451	23	127	2009	4.84418726	NVP	AZT	33	Female	W	55	III	103	III
451	46	183	2009	5.209486008	NVP	AZT	33	Female	W	55	III	103	III
451	52	220	2009	5.393627644	NVP	AZT	33	Female	W	55	III	103	III
451	58	183	2009	5.209486008	NVP	AZT	33	Female	W	55	III	103	III
455	0	28	2009	3.33220458	EFV	AZT	30	Male	W	76	III	28	III
457	0	107	2009	4.672828674	NVP	AZT	40	Male	W	67	III	107	III
459	0	264	2009	5.575949192	NVP	AZT	45	Male	A	48	III	264	III
463	0	261	2009	5.564520359	NVP	AZT	22	Female	W	50	III	50	III
463	6	532	2009	6.276643276	NVP	AZT	22	Female	W	50	III	50	III
463	10	667	2009	6.502789974	NVP	AZT	22	Female	W	50	III	50	III
463	15	626	2009	6.439350605	NVP	AZT	22	Female	W	50	III	50	III
463	40	581	2009	6.364750862	NVP	AZT	22	Female	W	50	III	50	III
463	46	672	2009	6.510258198	NVP	AZT	22	Female	W	50	III	50	III
463	53	662	2009	6.495265484	NVP	AZT	22	Female	W	50	III	50	III
463	59	755	2009	6.626717567	NVP	AZT	22	Female	W	50	III	50	III
466	0	82	2010	4.406719208	NVP	AZT	42	Female	W	72	III	82	III
466	7	63	2010	4.143134594	NVP	AZT	42	Female	W	72	III	82	III
466	8	105	2010	4.653960228	NVP	AZT	42	Female	W	72	III	82	III
466	16	85	2010	4.442651272	NVP	AZT	42	Female	W	72	III	82	III
466	22	113	2010	4.727387905	NVP	AZT	42	Female	W	72	III	82	III
467	0	488	2010	6.190315247	NVP	AZT	25	Female	W	51	III	231	III
467	5	488	2010	6.190315247	NVP	AZT	25	Female	W	51	III	231	III
467	13	688	2010	6.533788681	NVP	AZT	25	Female	W	51	III	231	III
478	0	119	2009	4.779123306	NVP	AZT	41	Male	W	65	III	119	III
480	0	89	2009	4.488636494	NVP	AZT	16	Male	W	50	III	89	III
480	7	338	2009	5.823045731	NVP	AZT	16	Male	W	50	III	89	III
480	10	337	2009	5.820083141	NVP	AZT	16	Male	W	50	III	89	III
480	17	315	2009	5.752572536	NVP	AZT	16	Male	W	50	III	89	III
480	24	339	2009	5.826000214	NVP	AZT	16	Male	W	50	III	89	III
481	0	151	2009	5.017279625	NVP	AZT	69	Male	W	59	I	151	I
481	19	144	2009	4.969813347	NVP	AZT	69	Male	W	59	I	151	I
481	25	174	2009	5.159055233	NVP	AZT	69	Male	W	59	I	151	I
482	0	221	2009	5.398162842	NVP	AZT	28	Female	W	46	I	221	I
482	21	320	2009	5.768321037	NVP	AZT	28	Female	W	46	I	221	I
482	37	225	2009	5.416100502	NVP	AZT	28	Female	W	46	I	221	I
482	48	278	2009	5.627621174	NVP	AZT	28	Female	W	46	I	221	I
482	50	359	2009	5.883322239	NVP	AZT	28	Female	W	46	I	221	I
482	57	308	2009	5.730099678	NVP	AZT	28	Female	W	46	I	221	I
487	0	239	2009	5.476463318	NVP	AZT	30	Male	A	55	III	239	III
487	20	560	2009	6.327936649	NVP	AZT	30	Male	A	55	III	239	III
491	0	101	2009	4.615120411	EFV	AZT	45	Male	W	66	I	101	I
491	9	37	2009	3.610917807	EFV	AZT	45	Male	W	66	I	101	I
491	15	228	2009	5.429345608	EFV	AZT	45	Male	W	66	I	101	I
491	22	188	2009	5.236442089	EFV	AZT	45	Male	W	66	I	101	I
491	27	294	2009	5.683579922	EFV	AZT	45	Male	W	66	I	101	I
491	36	312	2009	5.743003368	EFV	AZT	45	Male	W	66	I	101	I
491	38	302	2009	5.710426807	EFV	AZT	45	Male	W	66	I	101	I
491	45	242	2009	5.488937855	EFV	AZT	45	Male	W	66	I	101	I
491	51	305	2009	5.720311642	EFV	AZT	45	Male	W	66	I	101	I
491	58	418	2009	6.035481453	EFV	AZT	45	Male	W	66	I	101	I
492	0	188	2010	5.236442089	EFV	AZT	37	Female	W	41	III	58	III
492	7	184	2010	5.21493578	EFV	AZT	37	Female	W	41	III	58	III
492	15	166	2010	5.111987591	EFV	AZT	37	Female	W	41	III	58	III
492	18	233	2010	5.451038361	EFV	AZT	37	Female	W	41	III	58	III
492	35	204	2010	5.318120003	EFV	AZT	37	Female	W	41	III	58	III
492	41	323	2010	5.777652264	EFV	AZT	37	Female	W	41	III	58	III
492	47	378	2010	5.934894085	EFV	AZT	37	Female	W	41	III	58	III
492	53	263	2010	5.572154045	EFV	AZT	37	Female	W	41	III	58	III
493	0	205	2009	5.323009968	NVP	AZT	37	Male	W	58	III	205	III
493	7	210	2009	5.34710741	NVP	AZT	37	Male	W	58	III	205	III
493	12	210	2009	5.34710741	NVP	AZT	37	Male	W	58	III	205	III
493	27	278	2009	5.627621174	NVP	AZT	37	Male	W	58	III	205	III
493	35	325	2009	5.783825397	NVP	AZT	37	Male	W	58	III	205	III
493	44	325	2009	5.783825397	NVP	AZT	37	Male	W	58	III	205	III
493	50	230	2009	5.438079357	NVP	AZT	37	Male	W	58	III	205	III
493	56	210	2009	5.34710741	NVP	AZT	37	Male	W	58	III	205	III
494	0	573	2010	6.350885868	NVP	AZT	26	Male	W	44	IV	304	IV
495	0	55	2009	4.007333279	NVP	AZT	45	Male	A	44	III	55	III
495	11	232	2009	5.446737289	NVP	AZT	45	Male	A	44	III	55	III
495	33	302	2009	5.710426807	NVP	AZT	45	Male	A	44	III	55	III
495	38	369	2009	5.910796642	NVP	AZT	45	Male	A	44	III	55	III
495	42	369	2009	5.910796642	NVP	AZT	45	Male	A	44	III	55	III
495	45	334	2009	5.811141014	NVP	AZT	45	Male	A	44	III	55	III
495	51	304	2009	5.717027664	NVP	AZT	45	Male	A	44	III	55	III
500	0	100	2009	4.60517025	NVP	AZT	35	Female	W	50	II	100	II
500	5	284	2009	5.648974419	NVP	AZT	35	Female	W	50	II	100	II
500	14	328	2009	5.793013573	NVP	AZT	35	Female	W	50	II	100	II
500	20	351	2009	5.860786438	NVP	AZT	35	Female	W	50	II	100	II
500	32	424	2009	6.049733639	NVP	AZT	35	Female	W	50	II	100	II
500	45	513	2009	6.24027586	NVP	AZT	35	Female	W	50	II	100	II
500	51	696	2009	6.545349598	NVP	AZT	35	Female	W	50	II	100	II
500	57	749	2009	6.618739128	NVP	AZT	35	Female	W	50	II	100	II
502	0	168	2009	5.123963833	NVP	AZT	28	Female	W	48	II	168	II
502	12	123	2009	4.812184334	NVP	AZT	28	Female	W	48	II	168	II
502	22	221	2009	5.398162842	NVP	AZT	28	Female	W	48	II	168	II
502	35	223	2009	5.407171726	NVP	AZT	28	Female	W	48	II	168	II
502	48	359	2009	5.883322239	NVP	AZT	28	Female	W	48	II	168	II
505	0	117	2009	4.762174129	NVP	AZT	44	Male	W	75	I	117	I
505	5	130	2009	4.867534637	NVP	AZT	44	Male	W	75	I	117	I
505	11	160	2009	5.075173855	NVP	AZT	44	Male	W	75	I	117	I
505	25	155	2009	5.043425083	NVP	AZT	44	Male	W	75	I	117	I
505	42	162	2009	5.087596416	NVP	AZT	44	Male	W	75	I	117	I
505	51	217	2009	5.379897118	NVP	AZT	44	Male	W	75	I	117	I
505	56	202	2009	5.308267593	NVP	AZT	44	Male	W	75	I	117	I
509	0	145	2009	4.976733685	NVP	AZT	46	Male	W	59	III	145	III
511	0	100	2009	4.60517025	NVP	AZT	32	Male	W	54	III	100	III
511	7	205	2009	5.323009968	NVP	AZT	32	Male	W	54	III	100	III
511	11	205	2009	5.323009968	NVP	AZT	32	Male	W	54	III	100	III
511	19	228	2009	5.429345608	NVP	AZT	32	Male	W	54	III	100	III
511	26	248	2009	5.513428688	NVP	AZT	32	Male	W	54	III	100	III
511	31	304	2009	5.717027664	NVP	AZT	32	Male	W	54	III	100	III
511	37	336	2009	5.817111015	NVP	AZT	32	Male	W	54	III	100	III
511	43	420	2009	6.040254593	NVP	AZT	32	Male	W	54	III	100	III
511	49	340	2009	5.828945637	NVP	AZT	32	Male	W	54	III	100	III
512	0	72	2009	4.276666164	NVP	AZT	33	Male	A	40	III	72	III
512	12	130	2009	4.867534637	NVP	AZT	33	Male	A	40	III	72	III
512	19	91	2009	4.510859489	NVP	AZT	33	Male	A	40	III	72	III
512	25	91	2009	4.510859489	NVP	AZT	33	Male	A	40	III	72	III
512	32	331	2009	5.802118301	NVP	AZT	33	Male	A	40	III	72	III
512	49	234	2009	5.455321312	NVP	AZT	33	Male	A	40	III	72	III
512	55	237	2009	5.468060017	NVP	AZT	33	Male	A	40	III	72	III
515	0	49	2009	3.891820192	NVP	AZT	27	Female	W	78	III	49	III
515	18	145	2009	4.976733685	NVP	AZT	27	Female	W	78	III	49	III
515	34	365	2009	5.899897575	NVP	AZT	27	Female	W	78	III	49	III
515	39	230	2009	5.438079357	NVP	AZT	27	Female	W	78	III	49	III
515	46	236	2009	5.463831902	NVP	AZT	27	Female	W	78	III	49	III
515	52	202	2009	5.308267593	NVP	AZT	27	Female	W	78	III	49	III
515	56	13	2009	2.564949274	NVP	AZT	27	Female	W	78	III	49	III
516	0	59	2009	4.077537537	NVP	AZT	30	Female	W	37	III	59	III
516	9	70	2009	4.248495102	NVP	AZT	30	Female	W	37	III	59	III
516	16	65	2009	4.174387455	NVP	AZT	30	Female	W	37	III	59	III
516	20	58	2009	4.060442924	NVP	AZT	30	Female	W	37	III	59	III
516	22	58	2009	4.060442924	NVP	AZT	30	Female	W	37	III	59	III
516	35	101	2009	4.615120411	NVP	AZT	30	Female	W	37	III	59	III
516	38	170	2009	5.135798454	NVP	AZT	30	Female	W	37	III	59	III
516	44	119	2009	4.779123306	NVP	AZT	30	Female	W	37	III	59	III
516	50	157	2009	5.056245804	NVP	AZT	30	Female	W	37	III	59	III
516	55	142	2009	4.955827236	NVP	AZT	30	Female	W	37	III	59	III
517	0	204	2009	5.318120003	NVP	AZT	36	Male	W	72	I	204	I
518	0	213	2009	5.361292362	NVP	AZT	28	Female	W	53	I	213	I
518	10	240	2009	5.480638981	NVP	AZT	28	Female	W	53	I	213	I
518	17	401	2009	5.993961334	NVP	AZT	28	Female	W	53	I	213	I
518	21	425	2009	6.052089214	NVP	AZT	28	Female	W	53	I	213	I
519	0	110	2009	4.700480461	NVP	AZT	26	Female	W	51	II	110	II
519	6	217	2009	5.379897118	NVP	AZT	26	Female	W	51	II	110	II
519	12	251	2009	5.525453091	NVP	AZT	26	Female	W	51	II	110	II
519	20	257	2009	5.54907608	NVP	AZT	26	Female	W	51	II	110	II
519	23	217	2009	5.379897118	NVP	AZT	26	Female	W	51	II	110	II
519	34	349	2009	5.855072021	NVP	AZT	26	Female	W	51	II	110	II
519	42	331	2009	5.802118301	NVP	AZT	26	Female	W	51	II	110	II
520	0	109	2009	4.691348076	NVP	AZT	20	Male		50	III	109	III
522	0	173	2009	5.153291702	EFV	AZT	20	Female	W	40	II	173	II
522	17	466	2009	6.144185543	EFV	AZT	20	Female	W	40	II	173	II
522	25	607	2009	6.408528805	EFV	AZT	20	Female	W	40	II	173	II
524	0	191	2009	5.25227356	NVP	AZT	30	Male	W	60	I	191	I
524	5	203	2009	5.313206196	NVP	AZT	30	Male	W	60	I	191	I
524	18	187	2009	5.231108665	NVP	AZT	30	Male	W	60	I	191	I
524	21	207	2009	5.332718849	NVP	AZT	30	Male	W	60	I	191	I
524	25	298	2009	5.697093487	NVP	AZT	30	Male	W	60	I	191	I
524	33	235	2009	5.459585667	NVP	AZT	30	Male	W	60	I	191	I
524	38	266	2009	5.583496094	NVP	AZT	30	Male	W	60	I	191	I
524	45	304	2009	5.717027664	NVP	AZT	30	Male	W	60	I	191	I
524	52	299	2009	5.700443745	NVP	AZT	30	Male	W	60	I	191	I
524	58	318	2009	5.762051582	NVP	AZT	30	Male	W	60	I	191	I
525	0	89	2009	4.488636494	NVP	AZT	35	Female	W	58	III	89	III
525	10	139	2009	4.934473991	NVP	AZT	35	Female	W	58	III	89	III
525	17	232	2009	5.446737289	NVP	AZT	35	Female	W	58	III	89	III
525	23	236	2009	5.463831902	NVP	AZT	35	Female	W	58	III	89	III
525	42	247	2009	5.509388447	NVP	AZT	35	Female	W	58	III	89	III
525	60	308	2009	5.730099678	NVP	AZT	35	Female	W	58	III	89	III
527	0	256	2009	5.54517746	NVP	AZT	26	Male	W	45	III	256	III
527	12	476	2009	6.165417671	NVP	AZT	26	Male	W	45	III	256	III
527	18	528	2009	6.269096375	NVP	AZT	26	Male	W	45	III	256	III
527	23	478	2009	6.1696105	NVP	AZT	26	Male	W	45	III	256	III
527	55	662	2009	6.495265484	NVP	AZT	26	Male	W	45	III	256	III
527	61	632	2009	6.448889256	NVP	AZT	26	Male	W	45	III	256	III
528	0	97	2009	4.574710846	NVP	AZT	27	Female	W	61	II	97	II
528	13	185	2009	5.220355988	NVP	AZT	27	Female	W	61	II	97	II
528	21	391	2009	5.968707561	NVP	AZT	27	Female	W	61	II	97	II
528	46	325	2009	5.783825397	NVP	AZT	27	Female	W	61	II	97	II
528	52	541	2009	6.293419361	NVP	AZT	27	Female	W	61	II	97	II
528	58	440	2009	6.086774826	NVP	AZT	27	Female	W	61	II	97	II
532	0	204	2009	5.318120003	NVP	AZT	23	Female	W		II	204	II
532	10	245	2009	5.501258373	NVP	AZT	23	Female	W		II	204	II
532	14	249	2009	5.517452717	NVP	AZT	23	Female	W		II	204	II
532	21	291	2009	5.673323154	NVP	AZT	23	Female	W		II	204	II
532	38	418	2009	6.035481453	NVP	AZT	23	Female	W		II	204	II
532	54	496	2009	6.206575871	NVP	AZT	23	Female	W		II	204	II
534	0	10	2009	2.302585125	NVP	AZT	30	Female	W	55	III	10	III
534	6	240	2009	5.480638981	NVP	AZT	30	Female	W	55	III	10	III
534	12	473	2009	6.159095287	NVP	AZT	30	Female	W	55	III	10	III
534	21	465	2009	6.142037392	NVP	AZT	30	Female	W	55	III	10	III
534	25	585	2009	6.371612072	NVP	AZT	30	Female	W	55	III	10	III
534	33	585	2009	6.371612072	NVP	AZT	30	Female	W	55	III	10	III
534	39	678	2009	6.519147396	NVP	AZT	30	Female	W	55	III	10	III
534	46	593	2009	6.385194302	NVP	AZT	30	Female	W	55	III	10	III
534	52	493	2009	6.200509071	NVP	AZT	30	Female	W	55	III	10	III
538	0	153	2009	5.030437946	NVP	AZT	25	Male	W		III	153	III
538	11	364	2009	5.897153854	NVP	AZT	25	Male	W		III	153	III
538	14	399	2009	5.98896122	NVP	AZT	25	Male	W		III	153	III
538	19	323	2009	5.777652264	NVP	AZT	25	Male	W		III	153	III
538	29	403	2009	5.998936653	NVP	AZT	25	Male	W		III	153	III
538	36	697	2009	6.546785355	NVP	AZT	25	Male	W		III	153	III
538	43	443	2009	6.093569756	NVP	AZT	25	Male	W		III	153	III
538	49	617	2009	6.424869061	NVP	AZT	25	Male	W		III	153	III
538	56	571	2009	6.347389221	NVP	AZT	25	Male	W		III	153	III
540	0	30	2009	3.401197433	NVP	AZT	40	Male	W	53	III	30	III
540	6	90	2009	4.499809742	NVP	AZT	40	Male	W	53	III	30	III
540	13	105	2009	4.653960228	NVP	AZT	40	Male	W	53	III	30	III
541	0	242	2009	5.488937855	NVP	AZT	35	Female	W	52	II	242	II
541	5	459	2009	6.129050255	NVP	AZT	35	Female	W	52	II	242	II
541	12	480	2009	6.173786163	NVP	AZT	35	Female	W	52	II	242	II
541	17	460	2009	6.13122654	NVP	AZT	35	Female	W	52	II	242	II
541	52	487	2009	6.188263893	NVP	AZT	35	Female	W	52	II	242	II
541	58	401	2009	5.993961334	NVP	AZT	35	Female	W	52	II	242	II
542	0	91	2009	4.510859489	NVP	AZT	30	Female	W	70	III	91	III
544	0	184	2009	5.21493578	NVP	AZT	28	Male	W		I	184	I
544	16	352	2009	5.863631248	NVP	AZT	28	Male	W		I	184	I
544	23	450	2009	6.109247684	NVP	AZT	28	Male	W		I	184	I
544	30	401	2009	5.993961334	NVP	AZT	28	Male	W		I	184	I
544	36	350	2009	5.857933044	NVP	AZT	28	Male	W		I	184	I
544	42	570	2009	6.345636368	NVP	AZT	28	Male	W		I	184	I
544	48	472	2009	6.156979084	NVP	AZT	28	Male	W		I	184	I
544	54	492	2009	6.198478699	NVP	AZT	28	Male	W		I	184	I
544	60	499	2009	6.212605953	NVP	AZT	28	Male	W		I	184	I
555	0	188	2009	5.236442089	NVP	AZT	40	Female	W	45	III	188	III
555	7	253	2009	5.533389568	NVP	AZT	40	Female	W	45	III	188	III
555	13	316	2009	5.755742073	NVP	AZT	40	Female	W	45	III	188	III
555	20	204	2009	5.318120003	NVP	AZT	40	Female	W	45	III	188	III
555	31	414	2009	6.025866032	NVP	AZT	40	Female	W	45	III	188	III
555	35	323	2009	5.777652264	NVP	AZT	40	Female	W	45	III	188	III
555	42	381	2009	5.942799568	NVP	AZT	40	Female	W	45	III	188	III
555	48	417	2009	6.0330863	NVP	AZT	40	Female	W	45	III	188	III
557	0	104	2009	4.64439106	NVP	AZT	26	Female	W	62	III	101	III
557	10	173	2009	5.153291702	NVP	AZT	26	Female	W	62	III	101	III
557	12	196	2009	5.278114796	NVP	AZT	26	Female	W	62	III	101	III
557	22	152	2009	5.023880482	NVP	AZT	26	Female	W	62	III	101	III
557	26	222	2009	5.402677536	NVP	AZT	26	Female	W	62	III	101	III
557	53	359	2009	5.883322239	NVP	AZT	26	Female	W	62	III	101	III
563	0	57	2009	4.043051243	NVP	AZT	33	Male	W	70	II	57	II
563	6	100	2009	4.60517025	NVP	AZT	33	Male	W	70	II	57	II
563	9	100	2009	4.60517025	NVP	AZT	33	Male	W	70	II	57	II
563	13	151	2009	5.017279625	NVP	AZT	33	Male	W	70	II	57	II
563	20	176	2009	5.170484066	NVP	AZT	33	Male	W	70	II	57	II
563	29	229	2009	5.433722019	NVP	AZT	33	Male	W	70	II	57	II
563	42	213	2009	5.361292362	NVP	AZT	33	Male	W	70	II	57	II
563	54	253	2009	5.533389568	NVP	AZT	33	Male	W	70	II	57	II
565	0	28	2009	3.33220458	NVP	AZT	34	Male	A	42	IV	28	IV
567	0	186	2009	5.225746632	NVP	AZT	16	Male	W	62	III	186	III
567	10	415	2009	6.028278351	NVP	AZT	16	Male	W	62	III	186	III
567	13	348	2009	5.852202415	NVP	AZT	16	Male	W	62	III	186	III
567	19	401	2009	5.993961334	NVP	AZT	16	Male	W	62	III	186	III
567	25	367	2009	5.905361652	NVP	AZT	16	Male	W	62	III	186	III
567	36	461	2009	6.133398056	NVP	AZT	16	Male	W	62	III	186	III
567	40	461	2009	6.133398056	NVP	AZT	16	Male	W	62	III	186	III
567	50	415	2009	6.028278351	NVP	AZT	16	Male	W	62	III	186	III
567	56	625	2009	6.43775177	NVP	AZT	16	Male	W	62	III	186	III
568	0	229	2009	5.433722019	NVP	AZT	30	Male	W	60	IV	229	IV
568	7	440	2009	6.086774826	NVP	AZT	30	Male	W	60	IV	229	IV
568	16	619	2009	6.428105354	NVP	AZT	30	Male	W	60	IV	229	IV
568	22	481	2009	6.175867081	NVP	AZT	30	Male	W	60	IV	229	IV
568	31	554	2009	6.317164898	NVP	AZT	30	Male	W	60	IV	229	IV
568	44	423	2009	6.047372341	NVP	AZT	30	Male	W	60	IV	229	IV
568	53	588	2009	6.376727104	NVP	AZT	30	Male	W	60	IV	229	IV
568	59	640	2009	6.46146822	NVP	AZT	30	Male	W	60	IV	229	IV
573	0	99	2009	4.595119953	NVP	AZT	43	Male	W	66	II	99	II
573	9	125	2009	4.828313828	NVP	AZT	43	Male	W	66	II	99	II
573	30	154	2009	5.036952496	NVP	AZT	43	Male	W	66	II	99	II
573	49	188	2009	5.236442089	NVP	AZT	43	Male	W	66	II	99	II
573	59	222	2009	5.402677536	NVP	AZT	43	Male	W	66	II	99	II
574	0	31	2009	3.433987141	NVP	AZT	36	Female	W	37	III	31	III
575	0	452	2010	6.11368227	NVP	AZT	25	Female	W	50	I	255	I
575	8	483	2010	6.180016518	NVP	AZT	25	Female	W	50	I	255	I
575	14	513	2010	6.24027586	NVP	AZT	25	Female	W	50	I	255	I
575	40	532	2010	6.276643276	NVP	AZT	25	Female	W	50	I	255	I
577	0	63	2009	4.143134594	NVP	AZT	26	Female	W	44	I	63	I
578	0	67	2009	4.204692841	NVP	AZT	25	Female	W	41	IV	67	IV
578	7	292	2009	5.676753998	NVP	AZT	25	Female	W	41	IV	67	IV
578	13	308	2009	5.730099678	NVP	AZT	25	Female	W	41	IV	67	IV
578	19	245	2009	5.501258373	NVP	AZT	25	Female	W	41	IV	67	IV
578	52	555	2009	6.318968296	NVP	AZT	25	Female	W	41	IV	67	IV
579	0	86	2009	4.454347134	NVP	AZT	52	Male	W	52	II	86	II
579	6	187	2009	5.231108665	NVP	AZT	52	Male	W	52	II	86	II
579	12	194	2009	5.267858028	NVP	AZT	52	Male	W	52	II	86	II
579	32	335	2009	5.814130306	NVP	AZT	52	Male	W	52	II	86	II
579	42	351	2009	5.860786438	NVP	AZT	52	Male	W	52	II	86	II
579	45	430	2009	6.063785076	NVP	AZT	52	Male	W	52	II	86	II
579	51	653	2009	6.48157692	NVP	AZT	52	Male	W	52	II	86	II
579	57	429	2009	6.061457157	NVP	AZT	52	Male	W	52	II	86	II
581	0	26	2009	3.258096457	NVP	AZT	43	Male	W	57	I	26	I
584	0	164	2009	5.09986639	NVP	AZT	32	Female	W	46	I	164	I
584	7	192	2009	5.257495403	NVP	AZT	32	Female	W	46	I	164	I
584	16	303	2009	5.713732719	NVP	AZT	32	Female	W	46	I	164	I
584	22	305	2009	5.720311642	NVP	AZT	32	Female	W	46	I	164	I
584	31	201	2009	5.303304672	NVP	AZT	32	Female	W	46	I	164	I
584	36	335	2009	5.814130306	NVP	AZT	32	Female	W	46	I	164	I
584	39	258	2009	5.552959442	NVP	AZT	32	Female	W	46	I	164	I
584	44	248	2009	5.513428688	NVP	AZT	32	Female	W	46	I	164	I
584	54	320	2009	5.768321037	NVP	AZT	32	Female	W	46	I	164	I
589	0	127	2009	4.84418726	NVP	AZT	30	Male	W	46	I	127	I
589	6	162	2009	5.087596416	NVP	AZT	30	Male	W	46	I	127	I
589	29	166	2009	5.111987591	NVP	AZT	30	Male	W	46	I	127	I
589	37	242	2009	5.488937855	NVP	AZT	30	Male	W	46	I	127	I
589	41	242	2009	5.488937855	NVP	AZT	30	Male	W	46	I	127	I
589	44	208	2009	5.337538242	NVP	AZT	30	Male	W	46	I	127	I
589	59	280	2009	5.634789467	NVP	AZT	30	Male	W	46	I	127	I
590	0	109	2009	4.691348076	NVP	AZT	40	Male	W	75	III	109	III
590	5	510	2009	6.234410763	NVP	AZT	40	Male	W	75	III	109	III
590	10	510	2009	6.234410763	NVP	AZT	40	Male	W	75	III	109	III
590	21	290	2009	5.669880867	NVP	AZT	40	Male	W	75	III	109	III
590	27	257	2009	5.54907608	NVP	AZT	40	Male	W	75	III	109	III
590	38	321	2009	5.771440983	NVP	AZT	40	Male	W	75	III	109	III
590	53	264	2009	5.575949192	NVP	AZT	40	Male	W	75	III	109	III
590	59	209	2009	5.34233427	NVP	AZT	40	Male	W	75	III	109	III
591	0	66	2009	4.189654827	NVP	AZT	37	Male	W	60	III	66	III
591	6	142	2009	4.955827236	NVP	AZT	37	Male	W	60	III	66	III
591	25	197	2009	5.283203602	NVP	AZT	37	Male	W	60	III	66	III
591	36	200	2009	5.298317432	NVP	AZT	37	Male	W	60	III	66	III
591	42	208	2009	5.337538242	NVP	AZT	37	Male	W	60	III	66	III
591	48	216	2009	5.375278473	NVP	AZT	37	Male	W	60	III	66	III
592	0	118	2009	4.770684719	NVP	AZT	42	Male	W	78	I	118	I
600	0	218	2009	5.384495258	NVP	AZT	40	Female	W	75	II	218	II
600	8	428	2009	6.059123039	NVP	AZT	40	Female	W	75	II	218	II
600	14	485	2009	6.184148788	NVP	AZT	40	Female	W	75	II	218	II
600	24	417	2009	6.0330863	NVP	AZT	40	Female	W	75	II	218	II
600	28	607	2009	6.408528805	NVP	AZT	40	Female	W	75	II	218	II
600	35	585	2009	6.371612072	NVP	AZT	40	Female	W	75	II	218	II
600	41	529	2009	6.270988464	NVP	AZT	40	Female	W	75	II	218	II
600	47	697	2009	6.546785355	NVP	AZT	40	Female	W	75	II	218	II
600	53	844	2009	6.738152504	NVP	AZT	40	Female	W	75	II	218	II
600	59	549	2009	6.308098316	NVP	AZT	40	Female	W	75	II	218	II
603	0	351	2009	5.860786438	NVP	AZT	25	Female	W	51	III	351	III
605	0	177	2009	5.176149845	NVP	AZT	36	Male	W	76	I	177	I
605	15	290	2009	5.669880867	NVP	AZT	36	Male	W	76	I	177	I
605	37	461	2009	6.133398056	NVP	AZT	36	Male	W	76	I	177	I
605	46	605	2009	6.405228615	NVP	AZT	36	Male	W	76	I	177	I
607	0	84	2009	4.43081665	NVP	AZT	35	Male	W	60	II	84	II
607	11	191	2009	5.25227356	NVP	AZT	35	Male	W	60	II	84	II
607	16	180	2009	5.192956924	NVP	AZT	35	Male	W	60	II	84	II
607	22	222	2009	5.402677536	NVP	AZT	35	Male	W	60	II	84	II
607	43	316	2009	5.755742073	NVP	AZT	35	Male	W	60	II	84	II
607	55	204	2009	5.318120003	NVP	AZT	35	Male	W	60	II	84	II
608	0	48	2009	3.871201038	NVP	AZT	42	Male	W	52	I	48	I
619	0	73	2009	4.290459633	NVP	AZT	25	Female	B		IV	73	IV
619	8	269	2009	5.594711304	NVP	AZT	25	Female	B		IV	73	IV
619	15	363	2009	5.894402981	NVP	AZT	25	Female	B		IV	73	IV
619	23	363	2009	5.894402981	NVP	AZT	25	Female	B		IV	73	IV
619	30	656	2009	6.486160755	NVP	AZT	25	Female	B		IV	73	IV
619	40	609	2009	6.411818504	NVP	AZT	25	Female	B		IV	73	IV
619	59	509	2009	6.232448101	NVP	AZT	25	Female	B		IV	73	IV
623	0	232	2009	5.446737289	NVP	AZT	30	Female	W	53	III	232	III
623	14	318	2009	5.762051582	NVP	AZT	30	Female	W	53	III	232	III
623	19	292	2009	5.676753998	NVP	AZT	30	Female	W	53	III	232	III
623	29	594	2009	6.386879444	NVP	AZT	30	Female	W	53	III	232	III
623	36	510	2009	6.234410763	NVP	AZT	30	Female	W	53	III	232	III
623	42	383	2009	5.948034763	NVP	AZT	30	Female	W	53	III	232	III
623	48	562	2009	6.331501961	NVP	AZT	30	Female	W	53	III	232	III
623	54	562	2009	6.331501961	NVP	AZT	30	Female	W	53	III	232	III
625	0	190	2009	5.247024059	NVP	AZT	20	Female	W	55	I	190	I
625	11	368	2009	5.908082962	NVP	AZT	20	Female	W	55	I	190	I
625	18	318	2009	5.762051582	NVP	AZT	20	Female	W	55	I	190	I
625	34	446	2009	6.100318909	NVP	AZT	20	Female	W	55	I	190	I
625	40	397	2009	5.98393631	NVP	AZT	20	Female	W	55	I	190	I
625	52	464	2009	6.139884472	NVP	AZT	20	Female	W	55	I	190	I
625	58	389	2009	5.963579178	NVP	AZT	20	Female	W	55	I	190	I
628	0	86	2009	4.454347134	NVP	AZT	45	Male	W	46	III	86	III
628	8	220	2009	5.393627644	NVP	AZT	45	Male	W	46	III	86	III
628	12	245	2009	5.501258373	NVP	AZT	45	Male	W	46	III	86	III
628	27	308	2009	5.730099678	NVP	AZT	45	Male	W	46	III	86	III
628	31	308	2009	5.730099678	NVP	AZT	45	Male	W	46	III	86	III
628	36	478	2009	6.1696105	NVP	AZT	45	Male	W	46	III	86	III
628	48	427	2009	6.056784153	NVP	AZT	45	Male	W	46	III	86	III
628	54	453	2009	6.115891933	NVP	AZT	45	Male	W	46	III	86	III
634	0	101	2009	4.615120411	EFV	AZT	28	Female	W	52	IV	101	IV
634	7	388	2009	5.961005211	EFV	AZT	28	Female	W	52	IV	101	IV
634	19	817	2009	6.705638885	EFV	AZT	28	Female	W	52	IV	101	IV
634	27	932	2009	6.837332726	EFV	AZT	28	Female	W	52	IV	101	IV
634	39	1190	2009	7.081708431	EFV	AZT	28	Female	W	52	IV	101	IV
635	0	78	2009	4.356709003	NVP	AZT	20	Female	W	41	II	78	II
635	14	98	2009	4.584967613	NVP	AZT	20	Female	W	41	II	78	II
635	24	38	2009	3.637586117	NVP	AZT	20	Female	W	41	II	78	II
635	35	52	2009	3.951243639	NVP	AZT	20	Female	W	41	II	78	II
635	49	20	2009	2.995732307	NVP	AZT	20	Female	W	41	II	78	II
636	0	204	2009	5.318120003	NVP	AZT	52	Female	W	43	I	204	I
636	9	184	2009	5.21493578	NVP	AZT	52	Female	W	43	I	204	I
636	13	254	2009	5.537334442	NVP	AZT	52	Female	W	43	I	204	I
636	19	228	2009	5.429345608	NVP	AZT	52	Female	W	43	I	204	I
636	26	313	2009	5.746203423	NVP	AZT	52	Female	W	43	I	204	I
636	31	414	2009	6.025866032	NVP	AZT	52	Female	W	43	I	204	I
636	37	343	2009	5.837730408	NVP	AZT	52	Female	W	43	I	204	I
636	43	319	2009	5.765191078	NVP	AZT	52	Female	W	43	I	204	I
636	49	277	2009	5.624017715	NVP	AZT	52	Female	W	43	I	204	I
636	55	441	2009	6.089045048	NVP	AZT	52	Female	W	43	I	204	I
637	0	222	2009	5.402677536	NVP	AZT	27	Female	W	62	I	222	I
637	14	571	2009	6.347389221	NVP	AZT	27	Female	W	62	I	222	I
637	20	369	2009	5.910796642	NVP	AZT	27	Female	W	62	I	222	I
637	26	614	2009	6.419994831	NVP	AZT	27	Female	W	62	I	222	I
637	32	686	2009	6.53087759	NVP	AZT	27	Female	W	62	I	222	I
637	39	593	2009	6.385194302	NVP	AZT	27	Female	W	62	I	222	I
637	58	655	2009	6.484635353	NVP	AZT	27	Female	W	62	I	222	I
638	0	149	2009	5.003946304	NVP	AZT	38	Female	W	48	III	149	III
638	12	276	2009	5.620400906	NVP	AZT	38	Female	W	48	III	149	III
638	18	276	2009	5.620400906	NVP	AZT	38	Female	W	48	III	149	III
638	30	547	2009	6.304448605	NVP	AZT	38	Female	W	48	III	149	III
638	45	522	2009	6.257667542	NVP	AZT	38	Female	W	48	III	149	III
638	52	609	2009	6.411818504	NVP	AZT	38	Female	W	48	III	149	III
639	0	284	2009	5.648974419	NVP	AZT	30	Female	W	43	III	284	III
639	5	419	2009	6.037870884	NVP	AZT	30	Female	W	43	III	284	III
639	13	316	2009	5.755742073	NVP	AZT	30	Female	W	43	III	284	III
639	23	387	2009	5.958424568	NVP	AZT	30	Female	W	43	III	284	III
639	34	438	2009	6.082219124	NVP	AZT	30	Female	W	43	III	284	III
639	52	455	2009	6.120297432	NVP	AZT	30	Female	W	43	III	284	III
640	0	118	2009	4.770684719	EFV	AZT	50	Male	W	60	III	118	III
641	0	35	2009	3.555348158	NVP	AZT	16	Female	W	35	III	125	III
641	8	170	2009	5.135798454	NVP	AZT	16	Female	W	35	III	125	III
641	44	231	2009	5.442417622	NVP	AZT	16	Female	W	35	III	125	III
641	59	221	2009	5.398162842	NVP	AZT	16	Female	W	35	III	125	III
642	0	50	2009	3.912023067	NVP	AZT	28	Female	W	50	I	188	I
642	16	294	2009	5.683579922	NVP	AZT	28	Female	W	50	I	188	I
642	18	341	2009	5.831882477	NVP	AZT	28	Female	W	50	I	188	I
642	24	359	2009	5.883322239	NVP	AZT	28	Female	W	50	I	188	I
642	33	395	2009	5.978885651	NVP	AZT	28	Female	W	50	I	188	I
642	42	472	2009	6.156979084	NVP	AZT	28	Female	W	50	I	188	I
642	48	728	2009	6.590301037	NVP	AZT	28	Female	W	50	I	188	I
642	54	520	2009	6.253829002	NVP	AZT	28	Female	W	50	I	188	I
648	0	225	2009	5.416100502	NVP	AZT	29	Female	A	45	III	225	III
648	18	246	2009	5.505331516	NVP	AZT	29	Female	A	45	III	225	III
648	27	324	2009	5.780743599	NVP	AZT	29	Female	A	45	III	225	III
648	29	434	2009	6.0730443	NVP	AZT	29	Female	A	45	III	225	III
648	35	450	2009	6.109247684	NVP	AZT	29	Female	A	45	III	225	III
648	42	390	2009	5.966146946	NVP	AZT	29	Female	A	45	III	225	III
648	48	507	2009	6.228510857	NVP	AZT	29	Female	A	45	III	225	III
648	54	419	2009	6.037870884	NVP	AZT	29	Female	A	45	III	225	III
649	0	234	2009	5.455321312	NVP	AZT	38	Female	W	42	I	234	I
653	0	121	2009	4.795790672	NVP	AZT	30	Female	W	48	I	126	I
653	10	310	2009	5.736572266	NVP	AZT	30	Female	W	48	I	126	I
653	18	349	2009	5.855072021	NVP	AZT	30	Female	W	48	I	126	I
653	24	327	2009	5.789960384	NVP	AZT	30	Female	W	48	I	126	I
653	41	505	2009	6.224558353	NVP	AZT	30	Female	W	48	I	126	I
653	53	441	2009	6.089045048	NVP	AZT	30	Female	W	48	I	126	I
656	0	45	2009	3.80666256	NVP	AZT	42	Male	A	51	III	45	III
656	9	101	2009	4.615120411	NVP	AZT	42	Male	A	51	III	45	III
656	12	106	2009	4.663439274	NVP	AZT	42	Male	A	51	III	45	III
656	14	106	2009	4.663439274	NVP	AZT	42	Male	A	51	III	45	III
656	18	133	2009	4.890348911	NVP	AZT	42	Male	A	51	III	45	III
656	35	177	2009	5.176149845	NVP	AZT	42	Male	A	51	III	45	III
656	44	208	2009	5.337538242	NVP	AZT	42	Male	A	51	III	45	III
656	47	186	2009	5.225746632	NVP	AZT	42	Male	A	51	III	45	III
656	53	198	2009	5.288267136	NVP	AZT	42	Male	A	51	III	45	III
657	0	31	2009	3.433987141	NVP	AZT	45	Male	W	46	III	31	III
657	7	31	2009	3.433987141	NVP	AZT	45	Male	W	46	III	31	III
658	0	191	2009	5.25227356	NVP	AZT	40	Female	W	50	III	191	III
658	6	351	2009	5.860786438	NVP	AZT	40	Female	W	50	III	191	III
658	13	439	2009	6.084499359	NVP	AZT	40	Female	W	50	III	191	III
658	21	457	2009	6.12468338	NVP	AZT	40	Female	W	50	III	191	III
658	28	860	2009	6.756932259	NVP	AZT	40	Female	W	50	III	191	III
658	41	905	2009	6.807934761	NVP	AZT	40	Female	W	50	III	191	III
658	52	878	2009	6.777646542	NVP	AZT	40	Female	W	50	III	191	III
658	58	1074	2009	6.97914505	NVP	AZT	40	Female	W	50	III	191	III
660	0	48	2009	3.871201038	NVP	AZT	36	Male	A		IV	48	IV
661	0	164	2010	5.09986639	NVP	AZT	30	Female	W	55	III	218	III
661	11	261	2010	5.564520359	NVP	AZT	30	Female	W	55	III	218	III
661	26	458	2010	6.126869202	NVP	AZT	30	Female	W	55	III	218	III
661	33	395	2010	5.978885651	NVP	AZT	30	Female	W	55	III	218	III
661	39	471	2010	6.154858112	NVP	AZT	30	Female	W	55	III	218	III
661	51	492	2010	6.198478699	NVP	AZT	30	Female	W	55	III	218	III
665	0	102	2009	4.62497282	NVP	AZT	53	Female	W	45	III	102	III
665	6	211	2009	5.351858139	NVP	AZT	53	Female	W	45	III	102	III
665	10	216	2009	5.375278473	NVP	AZT	53	Female	W	45	III	102	III
665	16	179	2009	5.187386036	NVP	AZT	53	Female	W	45	III	102	III
665	22	193	2009	5.262690067	NVP	AZT	53	Female	W	45	III	102	III
665	30	274	2009	5.613128185	NVP	AZT	53	Female	W	45	III	102	III
665	35	312	2009	5.743003368	NVP	AZT	53	Female	W	45	III	102	III
665	41	305	2009	5.720311642	NVP	AZT	53	Female	W	45	III	102	III
665	56	351	2009	5.860786438	NVP	AZT	53	Female	W	45	III	102	III
681	0	13	2009	2.564949274	NVP	AZT	28	Male	W	84	IV	13	IV
685	0	194	2009	5.267858028	NVP	AZT	75	Male	W	40	III	194	III
687	0	124	2009	4.820281506	NVP	AZT	35	Male	W	45	III	124	III
688	0	112	2009	4.718498707	EFV	AZT	35	Male	W		II	112	II
688	8	158	2009	5.062594891	EFV	AZT	35	Male	W		II	112	II
688	14	225	2009	5.416100502	EFV	AZT	35	Male	W		II	112	II
688	20	161	2009	5.081404209	EFV	AZT	35	Male	W		II	112	II
688	29	288	2009	5.662960529	EFV	AZT	35	Male	W		II	112	II
688	38	799	2009	6.683361053	EFV	AZT	35	Male	W		II	112	II
688	45	328	2009	5.793013573	EFV	AZT	35	Male	W		II	112	II
688	51	398	2009	5.986452103	EFV	AZT	35	Male	W		II	112	II
688	58	298	2009	5.697093487	EFV	AZT	35	Male	W		II	112	II
689	0	133	2009	4.890348911	NVP	AZT	48	Male	W	68	II	133	II
689	7	114	2009	4.736198425	NVP	AZT	48	Male	W	68	II	133	II
689	15	139	2009	4.934473991	NVP	AZT	48	Male	W	68	II	133	II
689	21	138	2009	4.927253723	NVP	AZT	48	Male	W	68	II	133	II
689	32	146	2009	4.983606815	NVP	AZT	48	Male	W	68	II	133	II
689	39	179	2009	5.187386036	NVP	AZT	48	Male	W	68	II	133	II
689	51	216	2009	5.375278473	NVP	AZT	48	Male	W	68	II	133	II
689	57	258	2009	5.552959442	NVP	AZT	48	Male	W	68	II	133	II
695	0	172	2009	5.147494316	EFV	AZT	30	Male	W	69	I	172	I
695	7	263	2009	5.572154045	EFV	AZT	30	Male	W	69	I	172	I
695	14	260	2009	5.56068182	EFV	AZT	30	Male	W	69	I	172	I
695	19	376	2009	5.929589272	EFV	AZT	30	Male	W	69	I	172	I
695	26	389	2009	5.963579178	EFV	AZT	30	Male	W	69	I	172	I
695	42	416	2009	6.030685425	EFV	AZT	30	Male	W	69	I	172	I
695	55	479	2009	6.171700478	EFV	AZT	30	Male	W	69	I	172	I
697	0	467	2009	6.146329403	EFV	AZT	25	Female	W	46	IV	467	IV
697	16	423	2009	6.047372341	EFV	AZT	25	Female	W	46	IV	467	IV
697	23	549	2009	6.308098316	EFV	AZT	25	Female	W	46	IV	467	IV
697	30	458	2009	6.126869202	EFV	AZT	25	Female	W	46	IV	467	IV
697	50	503	2009	6.220590115	EFV	AZT	25	Female	W	46	IV	467	IV
698	0	233	2009	5.451038361	NVP	AZT	55	Female	W	42	III	233	III
698	8	116	2009	4.753590107	NVP	AZT	55	Female	W	42	III	233	III
699	0	28	2009	3.33220458	NVP	AZT	42	Male	W	50	III	28	III
699	7	59	2009	4.077537537	NVP	AZT	42	Male	W	50	III	28	III
699	13	66	2009	4.189654827	NVP	AZT	42	Male	W	50	III	28	III
700	0	207	2009	5.332718849	EFV	AZT	48	Male	W	57	III	207	III
700	14	212	2009	5.356586456	EFV	AZT	48	Male	W	57	III	207	III
700	26	306	2009	5.723585129	EFV	AZT	48	Male	W	57	III	207	III
701	0	363	2009	5.894402981	EFV	AZT	25	Female	W	50	IV	363	IV
701	9	542	2009	6.295266151	EFV	AZT	25	Female	W	50	IV	363	IV
701	15	598	2009	6.393590927	EFV	AZT	25	Female	W	50	IV	363	IV
701	20	554	2009	6.317164898	EFV	AZT	25	Female	W	50	IV	363	IV
701	49	684	2009	6.527957916	EFV	AZT	25	Female	W	50	IV	363	IV
702	0	129	2009	4.85981226	NVP	AZT	28	Female	W	56	I	129	I
702	6	352	2009	5.863631248	NVP	AZT	28	Female	W	56	I	129	I
729	0	54	2009	3.988984108	NVP	AZT	40	Male	W	58	III	54	III
729	5	233	2009	5.451038361	NVP	AZT	40	Male	W	58	III	54	III
729	15	237	2009	5.468060017	NVP	AZT	40	Male	W	58	III	54	III
729	38	179	2009	5.187386036	NVP	AZT	40	Male	W	58	III	54	III
729	56	157	2009	5.056245804	NVP	AZT	40	Male	W	58	III	54	III
730	0	124	2010	4.820281506	NVP	AZT	30	Female	W	37	IV	24	IV
730	6	283	2010	5.645446777	NVP	AZT	30	Female	W	37	IV	24	IV
730	12	316	2010	5.755742073	NVP	AZT	30	Female	W	37	IV	24	IV
730	17	316	2010	5.755742073	NVP	AZT	30	Female	W	37	IV	24	IV
730	25	520	2010	6.253829002	NVP	AZT	30	Female	W	37	IV	24	IV
730	35	425	2010	6.052089214	NVP	AZT	30	Female	W	37	IV	24	IV
730	49	766	2010	6.641181946	NVP	AZT	30	Female	W	37	IV	24	IV
731	0	123	2010	4.812184334	NVP	AZT	35	Female	W		IV	10	IV
731	12	239	2010	5.476463318	NVP	AZT	35	Female	W		IV	10	IV
731	20	268	2010	5.590987206	NVP	AZT	35	Female	W		IV	10	IV
731	26	242	2010	5.488937855	NVP	AZT	35	Female	W		IV	10	IV
731	32	362	2010	5.891644001	NVP	AZT	35	Female	W		IV	10	IV
731	38	256	2010	5.54517746	NVP	AZT	35	Female	W		IV	10	IV
731	50	323	2010	5.777652264	NVP	AZT	35	Female	W		IV	10	IV
732	0	162	2009	5.087596416	NVP	AZT	33	Male	W	52	II	162	II
732	7	281	2009	5.638354778	NVP	AZT	33	Male	W	52	II	162	II
732	13	323	2009	5.777652264	NVP	AZT	33	Male	W	52	II	162	II
732	19	367	2009	5.905361652	NVP	AZT	33	Male	W	52	II	162	II
732	28	432	2009	6.068425655	NVP	AZT	33	Male	W	52	II	162	II
732	41	391	2009	5.968707561	NVP	AZT	33	Male	W	52	II	162	II
732	47	412	2009	6.021023273	NVP	AZT	33	Male	W	52	II	162	II
732	53	359	2009	5.883322239	NVP	AZT	33	Male	W	52	II	162	II
733	0	209	2009	5.34233427	NVP	AZT	26	Female	W	61	III	209	III
733	7	416	2009	6.030685425	NVP	AZT	26	Female	W	61	III	209	III
733	12	416	2009	6.030685425	NVP	AZT	26	Female	W	61	III	209	III
733	39	629	2009	6.444131374	NVP	AZT	26	Female	W	61	III	209	III
733	45	654	2009	6.483107567	NVP	AZT	26	Female	W	61	III	209	III
733	52	632	2009	6.448889256	NVP	AZT	26	Female	W	61	III	209	III
734	0	286	2010	5.655992031	NVP	AZT	44	Female	W	45	III	115	III
735	0	107	2009	4.672828674	NVP	AZT	25	Female	W	62	I	107	I
735	7	133	2009	4.890348911	NVP	AZT	25	Female	W	62	I	107	I
735	14	164	2009	5.09986639	NVP	AZT	25	Female	W	62	I	107	I
735	20	158	2009	5.062594891	NVP	AZT	25	Female	W	62	I	107	I
735	34	213	2009	5.361292362	NVP	AZT	25	Female	W	62	I	107	I
735	44	225	2009	5.416100502	NVP	AZT	25	Female	W	62	I	107	I
735	49	212	2009	5.356586456	NVP	AZT	25	Female	W	62	I	107	I
736	0	108	2009	4.68213129	NVP	AZT	35	Female	W	51	II	108	II
736	8	180	2009	5.192956924	NVP	AZT	35	Female	W	51	II	108	II
736	15	214	2009	5.365975857	NVP	AZT	35	Female	W	51	II	108	II
736	39	310	2009	5.736572266	NVP	AZT	35	Female	W	51	II	108	II
736	47	221	2009	5.398162842	NVP	AZT	35	Female	W	51	II	108	II
736	50	305	2009	5.720311642	NVP	AZT	35	Female	W	51	II	108	II
736	56	415	2009	6.028278351	NVP	AZT	35	Female	W	51	II	108	II
737	0	138	2009	4.927253723	NVP	AZT	24	Female	W	53	III	138	III
737	7	191	2009	5.25227356	NVP	AZT	24	Female	W	53	III	138	III
737	14	314	2009	5.749392986	NVP	AZT	24	Female	W	53	III	138	III
737	16	314	2009	5.749392986	NVP	AZT	24	Female	W	53	III	138	III
737	28	366	2009	5.90263319	NVP	AZT	24	Female	W	53	III	138	III
737	51	530	2009	6.272877216	NVP	AZT	24	Female	W	53	III	138	III
739	0	83	2010	4.418840408	NVP	AZT	42	Female	W	54	III	83	III
740	0	279	2010	5.631211758	NVP	AZT	28	Female	W	59	III	279	III
740	7	525	2010	6.26339817	NVP	AZT	28	Female	W	59	III	279	III
740	13	601	2010	6.398594856	NVP	AZT	28	Female	W	59	III	279	III
740	19	626	2010	6.439350605	NVP	AZT	28	Female	W	59	III	279	III
740	26	381	2010	5.942799568	NVP	AZT	28	Female	W	59	III	279	III
740	32	381	2010	5.942799568	NVP	AZT	28	Female	W	59	III	279	III
740	44	960	2010	6.866933346	NVP	AZT	28	Female	W	59	III	279	III
740	50	639	2010	6.459904671	NVP	AZT	28	Female	W	59	III	279	III
740	56	715	2010	6.572282314	NVP	AZT	28	Female	W	59	III	279	III
743	0	150	2009	5.010635376	NVP	AZT	32	Female	W	50.8	IV	150	IV
743	7	248	2009	5.513428688	NVP	AZT	32	Female	W	50.8	IV	150	IV
743	13	300	2009	5.703782558	NVP	AZT	32	Female	W	50.8	IV	150	IV
743	24	503	2009	6.220590115	NVP	AZT	32	Female	W	50.8	IV	150	IV
743	38	511	2009	6.23636961	NVP	AZT	32	Female	W	50.8	IV	150	IV
743	45	594	2009	6.386879444	NVP	AZT	32	Female	W	50.8	IV	150	IV
743	56	541	2009	6.293419361	NVP	AZT	32	Female	W	50.8	IV	150	IV
744	0	50	2009	3.912023067	EFV	AZT	28	Female	W	42	IV	50	IV
747	0	138	2009	4.927253723	NVP	AZT	40	Male	W	50.8	II	138	II
747	6	255	2009	5.54126358	NVP	AZT	40	Male	W	50.8	II	138	II
747	12	311	2009	5.739792824	NVP	AZT	40	Male	W	50.8	II	138	II
747	18	258	2009	5.552959442	NVP	AZT	40	Male	W	50.8	II	138	II
747	29	297	2009	5.693732262	NVP	AZT	40	Male	W	50.8	II	138	II
750	0	79	2009	4.369447708	EFV	AZT	35	Female	A	55	III	79	III
750	8	123	2009	4.812184334	EFV	AZT	35	Female	A	55	III	79	III
750	15	161	2009	5.081404209	EFV	AZT	35	Female	A	55	III	79	III
750	24	232	2009	5.446737289	EFV	AZT	35	Female	A	55	III	79	III
750	37	240	2009	5.480638981	EFV	AZT	35	Female	A	55	III	79	III
750	43	240	2009	5.480638981	EFV	AZT	35	Female	A	55	III	79	III
750	49	263	2009	5.572154045	EFV	AZT	35	Female	A	55	III	79	III
750	56	420	2009	6.040254593	EFV	AZT	35	Female	A	55	III	79	III
751	0	26	2009	3.258096457	NVP	AZT	30	Female	W	43	IV	26	IV
751	8	90	2009	4.499809742	NVP	AZT	30	Female	W	43	IV	26	IV
751	14	35	2009	3.555348158	NVP	AZT	30	Female	W	43	IV	26	IV
752	0	49	2009	3.891820192	NVP	AZT	28	Female	W	57	III	49	III
753	0	75	2009	4.317488194	EFV	AZT	25	Female	W	47	IV	75	IV
753	7	167	2009	5.117993832	EFV	AZT	25	Female	W	47	IV	75	IV
753	18	381	2009	5.942799568	EFV	AZT	25	Female	W	47	IV	75	IV
753	28	475	2009	6.163314819	EFV	AZT	25	Female	W	47	IV	75	IV
753	38	432	2009	6.068425655	EFV	AZT	25	Female	W	47	IV	75	IV
753	41	420	2009	6.040254593	EFV	AZT	25	Female	W	47	IV	75	IV
753	47	535	2009	6.282266617	EFV	AZT	25	Female	W	47	IV	75	IV
755	0	264	2009	5.575949192	EFV	AZT	33	Female	W	65	III	264	III
755	18	393	2009	5.973809719	EFV	AZT	33	Female	W	65	III	264	III
755	38	272	2009	5.605802059	EFV	AZT	33	Female	W	65	III	264	III
755	45	296	2009	5.690359592	EFV	AZT	33	Female	W	65	III	264	III
755	57	769	2009	6.645091057	EFV	AZT	33	Female	W	65	III	264	III
757	0	166	2009	5.111987591	EFV	AZT	21	Female	W	64	III	166	III
759	0	190	2009	5.247024059	NVP	AZT	34	Male	W	60	I	190	I
761	0	173	2010	5.153291702	NVP	AZT	30	Male	W	56	III	173	III
761	16	499	2010	6.212605953	NVP	AZT	30	Male	W	56	III	173	III
761	34	367	2010	5.905361652	NVP	AZT	30	Male	W	56	III	173	III
761	42	468	2010	6.148468494	NVP	AZT	30	Male	W	56	III	173	III
761	49	253	2010	5.533389568	NVP	AZT	30	Male	W	56	III	173	III
763	0	52	2010	3.951243639	NVP	AZT	36	Male	A	47	II	52	II
764	0	201	2010	5.303304672	NVP	AZT	27	Female	W	53	III	201	III
764	10	244	2010	5.497168064	NVP	AZT	27	Female	W	53	III	201	III
764	16	207	2010	5.332718849	NVP	AZT	27	Female	W	53	III	201	III
764	24	353	2010	5.866467953	NVP	AZT	27	Female	W	53	III	201	III
764	32	422	2010	6.045005322	NVP	AZT	27	Female	W	53	III	201	III
764	45	268	2010	5.590987206	NVP	AZT	27	Female	W	53	III	201	III
764	51	286	2010	5.655992031	NVP	AZT	27	Female	W	53	III	201	III
767	0	116	2010	4.753590107	NVP	AZT	20	Female	W	45	II	116	II
767	5	260	2010	5.56068182	NVP	AZT	20	Female	W	45	II	116	II
767	11	271	2010	5.602118969	NVP	AZT	20	Female	W	45	II	116	II
767	17	230	2010	5.438079357	NVP	AZT	20	Female	W	45	II	116	II
767	24	238	2010	5.472270489	NVP	AZT	20	Female	W	45	II	116	II
767	42	308	2010	5.730099678	NVP	AZT	20	Female	W	45	II	116	II
767	48	362	2010	5.891644001	NVP	AZT	20	Female	W	45	II	116	II
767	54	451	2010	6.111467361	NVP	AZT	20	Female	W	45	II	116	II
768	0	295	2010	5.686975479	NVP	AZT	30	Female	W		III	295	III
768	2	295	2010	5.686975479	NVP	AZT	30	Female	W		III	295	III
768	9	488	2010	6.190315247	NVP	AZT	30	Female	W		III	295	III
768	11	440	2010	6.086774826	NVP	AZT	30	Female	W		III	295	III
768	26	754	2010	6.625392437	NVP	AZT	30	Female	W		III	295	III
768	31	674	2010	6.513230324	NVP	AZT	30	Female	W		III	295	III
768	37	850	2010	6.745236397	NVP	AZT	30	Female	W		III	295	III
768	43	427	2010	6.056784153	NVP	AZT	30	Female	W		III	295	III
768	49	846	2010	6.740519524	NVP	AZT	30	Female	W		III	295	III
769	0	191	2010	5.25227356	NVP	AZT	30	Female	W	57	I	191	I
769	7	190	2010	5.247024059	NVP	AZT	30	Female	W	57	I	191	I
769	15	128	2010	4.852030277	NVP	AZT	30	Female	W	57	I	191	I
769	20	195	2010	5.272999763	NVP	AZT	30	Female	W	57	I	191	I
769	29	161	2010	5.081404209	NVP	AZT	30	Female	W	57	I	191	I
769	34	170	2010	5.135798454	NVP	AZT	30	Female	W	57	I	191	I
769	41	125	2010	4.828313828	NVP	AZT	30	Female	W	57	I	191	I
769	47	108	2010	4.68213129	NVP	AZT	30	Female	W	57	I	191	I
769	54	176	2010	5.170484066	NVP	AZT	30	Female	W	57	I	191	I
770	0	184	2010	5.21493578	NVP	AZT	53	Male	W	62	II	184	II
770	12	448	2010	6.104793072	NVP	AZT	53	Male	W	62	II	184	II
770	17	407	2010	6.008813381	NVP	AZT	53	Male	W	62	II	184	II
770	30	496	2010	6.206575871	NVP	AZT	53	Male	W	62	II	184	II
770	35	418	2010	6.035481453	NVP	AZT	53	Male	W	62	II	184	II
770	41	418	2010	6.035481453	NVP	AZT	53	Male	W	62	II	184	II
770	48	512	2010	6.238324642	NVP	AZT	53	Male	W	62	II	184	II
770	53	447	2010	6.102558613	NVP	AZT	53	Male	W	62	II	184	II
773	0	221	2010	5.398162842	EFV	AZT	24	Male	W	57	IV	221	IV
773	7	259	2010	5.556828022	EFV	AZT	24	Male	W	57	IV	221	IV
773	13	596	2010	6.390240669	EFV	AZT	24	Male	W	57	IV	221	IV
773	27	498	2010	6.210599899	EFV	AZT	24	Male	W	57	IV	221	IV
773	33	604	2010	6.40357399	EFV	AZT	24	Male	W	57	IV	221	IV
773	40	625	2010	6.43775177	EFV	AZT	24	Male	W	57	IV	221	IV
773	49	897	2010	6.799056053	EFV	AZT	24	Male	W	57	IV	221	IV
777	0	241	2010	5.484797001	EFV	AZT	34	Female	W	51	I	241	I
778	0	168	2010	5.123963833	NVP	AZT	45	Male	W	47	II	68	II
778	6	126	2010	4.836281776	NVP	AZT	45	Male	W	47	II	68	II
778	12	175	2010	5.164785862	NVP	AZT	45	Male	W	47	II	68	II
778	19	200	2010	5.298317432	NVP	AZT	45	Male	W	47	II	68	II
778	30	193	2010	5.262690067	NVP	AZT	45	Male	W	47	II	68	II
778	33	207	2010	5.332718849	NVP	AZT	45	Male	W	47	II	68	II
778	39	308	2010	5.730099678	NVP	AZT	45	Male	W	47	II	68	II
778	45	273	2010	5.609471798	NVP	AZT	45	Male	W	47	II	68	II
778	51	266	2010	5.583496094	NVP	AZT	45	Male	W	47	II	68	II
779	0	177	2010	5.176149845	NVP	AZT	26	Female	W	50	III	177	III
779	8	362	2010	5.891644001	NVP	AZT	26	Female	W	50	III	177	III
779	15	420	2010	6.040254593	NVP	AZT	26	Female	W	50	III	177	III
781	0	173	2010	5.153291702	NVP	AZT	30	Female	W	52	II	173	II
781	6	383	2010	5.948034763	NVP	AZT	30	Female	W	52	II	173	II
781	19	516	2010	6.246106625	NVP	AZT	30	Female	W	52	II	173	II
781	40	477	2010	6.167516708	NVP	AZT	30	Female	W	52	II	173	II
781	46	776	2010	6.654152393	NVP	AZT	30	Female	W	52	II	173	II
781	52	579	2010	6.361302376	NVP	AZT	30	Female	W	52	II	173	II
783	0	67	2010	4.204692841	EFV	AZT	42	Female	W	47	III	67	III
783	6	145	2010	4.976733685	EFV	AZT	42	Female	W	47	III	67	III
783	12	133	2010	4.890348911	EFV	AZT	42	Female	W	47	III	67	III
783	21	224	2010	5.411645889	EFV	AZT	42	Female	W	47	III	67	III
783	26	282	2010	5.641907215	EFV	AZT	42	Female	W	47	III	67	III
783	32	208	2010	5.337538242	EFV	AZT	42	Female	W	47	III	67	III
783	39	296	2010	5.690359592	EFV	AZT	42	Female	W	47	III	67	III
783	44	337	2010	5.820083141	EFV	AZT	42	Female	W	47	III	67	III
783	50	269	2010	5.594711304	EFV	AZT	42	Female	W	47	III	67	III
787	0	72	2010	4.276666164	NVP	AZT	28	Female	W	55	III	72	III
787	7	199	2010	5.29330492	NVP	AZT	28	Female	W	55	III	72	III
787	13	234	2010	5.455321312	NVP	AZT	28	Female	W	55	III	72	III
787	19	241	2010	5.484797001	NVP	AZT	28	Female	W	55	III	72	III
787	30	261	2010	5.564520359	NVP	AZT	28	Female	W	55	III	72	III
787	33	229	2010	5.433722019	NVP	AZT	28	Female	W	55	III	72	III
787	39	322	2010	5.774551392	NVP	AZT	28	Female	W	55	III	72	III
787	52	416	2010	6.030685425	NVP	AZT	28	Female	W	55	III	72	III
788	0	198	2010	5.288267136	NVP	AZT	30	Female	W		I	198	I
788	14	181	2010	5.198496819	NVP	AZT	30	Female	W		I	198	I
788	19	203	2010	5.313206196	NVP	AZT	30	Female	W		I	198	I
788	20	328	2010	5.793013573	NVP	AZT	30	Female	W		I	198	I
788	27	301	2010	5.707110405	NVP	AZT	30	Female	W		I	198	I
788	32	328	2010	5.793013573	NVP	AZT	30	Female	W		I	198	I
788	38	281	2010	5.638354778	NVP	AZT	30	Female	W		I	198	I
788	48	537	2010	6.285997868	NVP	AZT	30	Female	W		I	198	I
788	56	712	2010	6.568078041	NVP	AZT	30	Female	W		I	198	I
789	0	177	2010	5.176149845	NVP	AZT	29	Female	W	53	III	177	III
789	8	185	2010	5.220355988	NVP	AZT	29	Female	W	53	III	177	III
789	14	225	2010	5.416100502	NVP	AZT	29	Female	W	53	III	177	III
789	19	206	2010	5.327876091	NVP	AZT	29	Female	W	53	III	177	III
789	28	343	2010	5.837730408	NVP	AZT	29	Female	W	53	III	177	III
789	34	299	2010	5.700443745	NVP	AZT	29	Female	W	53	III	177	III
789	39	340	2010	5.828945637	NVP	AZT	29	Female	W	53	III	177	III
789	52	520	2010	6.253829002	NVP	AZT	29	Female	W	53	III	177	III
790	0	176	2011	5.170484066	NVP	AZT	44	Male	W	53	IV	176	IV
790	16	287	2011	5.659482002	NVP	AZT	44	Male	W	53	IV	176	IV
790	24	344	2011	5.840641499	NVP	AZT	44	Male	W	53	IV	176	IV
790	34	233	2011	5.451038361	NVP	AZT	44	Male	W	53	IV	176	IV
792	0	171	2010	5.141663551	NVP	AZT	20	Female	W	46	I	171	I
792	6	206	2010	5.327876091	NVP	AZT	20	Female	W	46	I	171	I
792	13	246	2010	5.505331516	NVP	AZT	20	Female	W	46	I	171	I
792	19	356	2010	5.874930859	NVP	AZT	20	Female	W	46	I	171	I
792	24	237	2010	5.468060017	NVP	AZT	20	Female	W	46	I	171	I
792	32	309	2010	5.733341217	NVP	AZT	20	Female	W	46	I	171	I
792	38	308	2010	5.730099678	NVP	AZT	20	Female	W	46	I	171	I
792	44	371	2010	5.916202068	NVP	AZT	20	Female	W	46	I	171	I
792	50	367	2010	5.905361652	NVP	AZT	20	Female	W	46	I	171	I
792	56	513	2010	6.24027586	NVP	AZT	20	Female	W	46	I	171	I
795	0	220	2010	5.393627644	NVP	AZT	38	Male	W	57	III	220	III
795	8	316	2010	5.755742073	NVP	AZT	38	Male	W	57	III	220	III
795	14	375	2010	5.926926136	NVP	AZT	38	Male	W	57	III	220	III
795	24	498	2010	6.210599899	NVP	AZT	38	Male	W	57	III	220	III
795	30	498	2010	6.210599899	NVP	AZT	38	Male	W	57	III	220	III
795	39	499	2010	6.212605953	NVP	AZT	38	Male	W	57	III	220	III
795	45	426	2010	6.054439545	NVP	AZT	38	Male	W	57	III	220	III
796	0	276	2010	5.620400906	EFV	AZT	29	Female	W	45	III	276	III
797	0	133	2010	4.890348911	NVP	AZT	55	Female	W	33	III	133	III
797	6	133	2010	4.890348911	NVP	AZT	55	Female	W	33	III	133	III
797	8	180	2010	5.192956924	NVP	AZT	55	Female	W	33	III	133	III
797	13	302	2010	5.710426807	NVP	AZT	55	Female	W	33	III	133	III
797	21	219	2010	5.389071941	NVP	AZT	55	Female	W	33	III	133	III
797	27	219	2010	5.389071941	NVP	AZT	55	Female	W	33	III	133	III
797	50	347	2010	5.849324703	NVP	AZT	55	Female	W	33	III	133	III
798	0	280	2010	5.634789467	EFV	AZT	40	Male	W	55	III	280	III
798	6	315	2010	5.752572536	EFV	AZT	40	Male	W	55	III	280	III
798	13	372	2010	5.918893814	EFV	AZT	40	Male	W	55	III	280	III
798	19	416	2010	6.030685425	EFV	AZT	40	Male	W	55	III	280	III
798	29	470	2010	6.152732849	EFV	AZT	40	Male	W	55	III	280	III
798	38	406	2010	6.006353378	EFV	AZT	40	Male	W	55	III	280	III
798	44	688	2010	6.533788681	EFV	AZT	40	Male	W	55	III	280	III
800	0	195	2010	5.272999763	NVP	AZT	44	Male	W	42	III	195	III
800	19	145	2010	4.976733685	NVP	AZT	44	Male	W	42	III	195	III
800	25	201	2010	5.303304672	NVP	AZT	44	Male	W	42	III	195	III
800	33	273	2010	5.609471798	NVP	AZT	44	Male	W	42	III	195	III
800	39	286	2010	5.655992031	NVP	AZT	44	Male	W	42	III	195	III
800	45	240	2010	5.480638981	NVP	AZT	44	Male	W	42	III	195	III
800	52	274	2010	5.613128185	NVP	AZT	44	Male	W	42	III	195	III
801	0	156	2010	5.049856186	NVP	AZT	60	Female	W	47	III	156	III
801	6	156	2010	5.049856186	NVP	AZT	60	Female	W	47	III	156	III
801	12	246	2010	5.505331516	NVP	AZT	60	Female	W	47	III	156	III
801	25	214	2010	5.365975857	NVP	AZT	60	Female	W	47	III	156	III
801	31	333	2010	5.808142662	NVP	AZT	60	Female	W	47	III	156	III
801	37	320	2010	5.768321037	NVP	AZT	60	Female	W	47	III	156	III
801	43	448	2010	6.104793072	NVP	AZT	60	Female	W	47	III	156	III
801	53	347	2010	5.849324703	NVP	AZT	60	Female	W	47	III	156	III
802	0	143	2010	4.962844849	NVP	AZT	24	Male	W	61	III	143	III
802	6	143	2010	4.962844849	NVP	AZT	24	Male	W	61	III	143	III
802	9	108	2010	4.68213129	NVP	AZT	24	Male	W	61	III	143	III
802	14	105	2010	4.653960228	NVP	AZT	24	Male	W	61	III	143	III
802	28	171	2010	5.141663551	NVP	AZT	24	Male	W	61	III	143	III
802	34	220	2010	5.393627644	NVP	AZT	24	Male	W	61	III	143	III
802	47	229	2010	5.433722019	NVP	AZT	24	Male	W	61	III	143	III
803	0	98	2010	4.584967613	NVP	AZT	35	Male	W	62	III	98	III
803	8	170	2010	5.135798454	NVP	AZT	35	Male	W	62	III	98	III
803	13	181	2010	5.198496819	NVP	AZT	35	Male	W	62	III	98	III
803	19	313	2010	5.746203423	NVP	AZT	35	Male	W	62	III	98	III
803	25	355	2010	5.872117996	NVP	AZT	35	Male	W	62	III	98	III
803	44	614	2010	6.419994831	NVP	AZT	35	Male	W	62	III	98	III
803	50	745	2010	6.613384247	NVP	AZT	35	Male	W	62	III	98	III
805	0	93	2010	4.532599449	NVP	AZT	32	Female	W	50	I	93	I
805	5	93	2010	4.532599449	NVP	AZT	32	Female	W	50	I	93	I
805	8	199	2010	5.29330492	NVP	AZT	32	Female	W	50	I	93	I
805	14	249	2010	5.517452717	NVP	AZT	32	Female	W	50	I	93	I
805	22	359	2010	5.883322239	NVP	AZT	32	Female	W	50	I	93	I
805	28	421	2010	6.042633057	NVP	AZT	32	Female	W	50	I	93	I
805	37	276	2010	5.620400906	NVP	AZT	32	Female	W	50	I	93	I
805	40	276	2010	5.620400906	NVP	AZT	32	Female	W	50	I	93	I
805	43	380	2010	5.940171242	NVP	AZT	32	Female	W	50	I	93	I
806	0	341	2010	5.831882477	EFV	AZT	37	Female	W	58	III	341	III
806	7	498	2010	6.210599899	EFV	AZT	37	Female	W	58	III	341	III
806	13	440	2010	6.086774826	EFV	AZT	37	Female	W	58	III	341	III
806	19	652	2010	6.480044365	EFV	AZT	37	Female	W	58	III	341	III
806	36	661	2010	6.49375391	EFV	AZT	37	Female	W	58	III	341	III
806	42	538	2010	6.287858486	EFV	AZT	37	Female	W	58	III	341	III
806	48	812	2010	6.699500561	EFV	AZT	37	Female	W	58	III	341	III
806	54	800	2010	6.684611797	EFV	AZT	37	Female	W	58	III	341	III
807	0	34	2010	3.526360512	NVP	AZT	29	Female	W	43	II	34	II
807	7	94	2010	4.543294907	NVP	AZT	29	Female	W	43	II	34	II
807	16	153	2010	5.030437946	NVP	AZT	29	Female	W	43	II	34	II
807	18	123	2010	4.812184334	NVP	AZT	29	Female	W	43	II	34	II
807	29	136	2010	4.912654877	NVP	AZT	29	Female	W	43	II	34	II
807	38	214	2010	5.365975857	NVP	AZT	29	Female	W	43	II	34	II
807	44	184	2010	5.21493578	NVP	AZT	29	Female	W	43	II	34	II
807	50	338	2010	5.823045731	NVP	AZT	29	Female	W	43	II	34	II
808	0	33	2010	3.496507645	NVP	AZT	33	Male	W	40.8	III	35	III
808	6	103	2010	4.634728909	NVP	AZT	33	Male	W	40.8	III	35	III
808	14	720	2010	6.579251289	NVP	AZT	33	Male	W	40.8	III	35	III
811	0	261	2010	5.564520359	EFV	AZT	20	Female	W	35	IV	261	IV
812	0	185	2010	5.220355988	NVP	AZT	33	Female	W	47	I	185	I
812	5	185	2010	5.220355988	NVP	AZT	33	Female	W	47	I	185	I
812	17	416	2010	6.030685425	NVP	AZT	33	Female	W	47	I	185	I
812	23	401	2010	5.993961334	NVP	AZT	33	Female	W	47	I	185	I
812	32	453	2010	6.115891933	NVP	AZT	33	Female	W	47	I	185	I
812	50	440	2010	6.086774826	NVP	AZT	33	Female	W	47	I	185	I
814	0	193	2010	5.262690067	NVP	AZT	37	Female	W	55.8	I	193	I
814	6	193	2010	5.262690067	NVP	AZT	37	Female	W	55.8	I	193	I
814	13	140	2010	4.941642284	NVP	AZT	37	Female	W	55.8	I	193	I
814	20	321	2010	5.771440983	NVP	AZT	37	Female	W	55.8	I	193	I
814	26	268	2010	5.590987206	NVP	AZT	37	Female	W	55.8	I	193	I
814	33	318	2010	5.762051582	NVP	AZT	37	Female	W	55.8	I	193	I
815	0	49	2010	3.891820192	NVP	AZT	43	Male	W	67	III	49	III
815	7	58	2010	4.060442924	NVP	AZT	43	Male	W	67	III	49	III
815	17	65	2010	4.174387455	NVP	AZT	43	Male	W	67	III	49	III
815	40	120	2010	4.787491798	NVP	AZT	43	Male	W	67	III	49	III
815	44	106	2010	4.663439274	NVP	AZT	43	Male	W	67	III	49	III
815	50	119	2010	4.779123306	NVP	AZT	43	Male	W	67	III	49	III
816	0	263	2010	5.572154045	EFV	AZT	60	Male	A	61	IV	263	IV
817	0	106	2010	4.663439274	EFV	AZT	33	Male	W	67	III	106	III
817	7	221	2010	5.398162842	EFV	AZT	33	Male	W	67	III	106	III
817	12	238	2010	5.472270489	EFV	AZT	33	Male	W	67	III	106	III
817	21	227	2010	5.424950123	EFV	AZT	33	Male	W	67	III	106	III
817	27	253	2010	5.533389568	EFV	AZT	33	Male	W	67	III	106	III
817	39	258	2010	5.552959442	EFV	AZT	33	Male	W	67	III	106	III
817	43	258	2010	5.552959442	EFV	AZT	33	Male	W	67	III	106	III
818	0	3	2010	1.098612309	NVP	AZT	30	Female	W	60	III	3	III
820	0	34	2010	3.526360512	EFV	AZT	28	Female	A	45	IV	34	IV
823	0	184	2010	5.21493578	EFV	AZT	20	Female	W	32	II	184	II
825	0	115	2010	4.744932175	NVP	AZT	21	Female	W	45	III	115	III
825	10	157	2010	5.056245804	NVP	AZT	21	Female	W	45	III	115	III
825	18	293	2010	5.680172443	NVP	AZT	21	Female	W	45	III	115	III
825	32	322	2010	5.774551392	NVP	AZT	21	Female	W	45	III	115	III
825	40	349	2010	5.855072021	NVP	AZT	21	Female	W	45	III	115	III
826	0	166	2010	5.111987591	EFV	AZT	37	Male	W	75	III	166	III
826	13	239	2010	5.476463318	EFV	AZT	37	Male	W	75	III	166	III
826	40	297	2010	5.693732262	EFV	AZT	37	Male	W	75	III	166	III
829	0	46	2010	3.828641415	EFV	AZT	35	Female	W	50	III	46	III
829	7	134	2010	4.897840023	EFV	AZT	35	Female	W	50	III	46	III
829	13	131	2010	4.875197411	EFV	AZT	35	Female	W	50	III	46	III
829	18	161	2010	5.081404209	EFV	AZT	35	Female	W	50	III	46	III
829	26	200	2010	5.298317432	EFV	AZT	35	Female	W	50	III	46	III
829	33	266	2010	5.583496094	EFV	AZT	35	Female	W	50	III	46	III
829	40	296	2010	5.690359592	EFV	AZT	35	Female	W	50	III	46	III
829	46	302	2010	5.710426807	EFV	AZT	35	Female	W	50	III	46	III
829	52	380	2010	5.940171242	EFV	AZT	35	Female	W	50	III	46	III
830	0	144	2010	4.969813347	EFV	AZT	48	Female	W	54	III	144	III
830	8	385	2010	5.953243256	EFV	AZT	48	Female	W	54	III	144	III
830	16	363	2010	5.894402981	EFV	AZT	48	Female	W	54	III	144	III
830	21	232	2010	5.446737289	EFV	AZT	48	Female	W	54	III	144	III
830	27	447	2010	6.102558613	EFV	AZT	48	Female	W	54	III	144	III
830	33	512	2010	6.238324642	EFV	AZT	48	Female	W	54	III	144	III
830	39	557	2010	6.322565079	EFV	AZT	48	Female	W	54	III	144	III
830	54	493	2010	6.200509071	EFV	AZT	48	Female	W	54	III	144	III
831	0	334	2010	5.811141014	EFV	AZT	25	Male	W		IV	321	IV
831	7	425	2010	6.052089214	EFV	AZT	25	Male	W		IV	321	IV
831	13	263	2010	5.572154045	EFV	AZT	25	Male	W		IV	321	IV
831	21	502	2010	6.218600273	EFV	AZT	25	Male	W		IV	321	IV
831	26	664	2010	6.498281956	EFV	AZT	25	Male	W		IV	321	IV
831	33	699	2010	6.549650669	EFV	AZT	25	Male	W		IV	321	IV
831	39	445	2010	6.098074436	EFV	AZT	25	Male	W		IV	321	IV
834	0	125	2010	4.828313828	NVP	AZT	33	Female	W	57	I	125	I
834	7	175	2010	5.164785862	NVP	AZT	33	Female	W	57	I	125	I
834	14	176	2010	5.170484066	NVP	AZT	33	Female	W	57	I	125	I
834	23	192	2010	5.257495403	NVP	AZT	33	Female	W	57	I	125	I
834	30	315	2010	5.752572536	NVP	AZT	33	Female	W	57	I	125	I
834	41	375	2010	5.926926136	NVP	AZT	33	Female	W	57	I	125	I
834	47	371	2010	5.916202068	NVP	AZT	33	Female	W	57	I	125	I
834	53	332	2010	5.805134773	NVP	AZT	33	Female	W	57	I	125	I
835	0	192	2010	5.257495403	NVP	AZT	28	Female	W	53	IV	170	IV
835	4	237	2010	5.468060017	NVP	AZT	28	Female	W	53	IV	170	IV
837	0	180	2010	5.192956924	NVP	AZT	42	Female	W	43	III	180	III
837	6	372	2010	5.918893814	NVP	AZT	42	Female	W	43	III	180	III
837	12	551	2010	6.311734676	NVP	AZT	42	Female	W	43	III	180	III
837	17	390	2010	5.966146946	NVP	AZT	42	Female	W	43	III	180	III
837	24	474	2010	6.161207199	NVP	AZT	42	Female	W	43	III	180	III
837	36	401	2010	5.993961334	NVP	AZT	42	Female	W	43	III	180	III
841	0	94	2010	4.543294907	EFV	AZT	40	Male	W	64	III	94	III
841	6	272	2010	5.605802059	EFV	AZT	40	Male	W	64	III	94	III
841	13	366	2010	5.90263319	EFV	AZT	40	Male	W	64	III	94	III
841	19	281	2010	5.638354778	EFV	AZT	40	Male	W	64	III	94	III
841	26	278	2010	5.627621174	EFV	AZT	40	Male	W	64	III	94	III
841	30	366	2010	5.90263319	EFV	AZT	40	Male	W	64	III	94	III
843	0	252	2010	5.529428959	NVP	AZT	48	Male	W	67	III	252	III
843	39	88	2010	4.477336884	NVP	AZT	48	Male	W	67	III	252	III
845	0	176	2010	5.170484066	NVP	AZT	56	Female	W	44	III	176	III
845	12	238	2010	5.472270489	NVP	AZT	56	Female	W	44	III	176	III
845	18	159	2010	5.0689044	NVP	AZT	56	Female	W	44	III	176	III
845	25	210	2010	5.34710741	NVP	AZT	56	Female	W	44	III	176	III
845	37	190	2010	5.247024059	NVP	AZT	56	Female	W	44	III	176	III
845	40	199	2010	5.29330492	NVP	AZT	56	Female	W	44	III	176	III
845	46	178	2010	5.181783676	NVP	AZT	56	Female	W	44	III	176	III
845	52	254	2010	5.537334442	NVP	AZT	56	Female	W	44	III	176	III
846	0	49	2010	3.891820192	NVP	AZT	34	Male	W	55	I	49	I
846	6	246	2010	5.505331516	NVP	AZT	34	Male	W	55	I	49	I
846	12	264	2010	5.575949192	NVP	AZT	34	Male	W	55	I	49	I
846	17	220	2010	5.393627644	NVP	AZT	34	Male	W	55	I	49	I
846	27	363	2010	5.894402981	NVP	AZT	34	Male	W	55	I	49	I
846	34	305	2010	5.720311642	NVP	AZT	34	Male	W	55	I	49	I
846	46	606	2010	6.406879902	NVP	AZT	34	Male	W	55	I	49	I
846	51	301	2010	5.707110405	NVP	AZT	34	Male	W	55	I	49	I
852	0	225	2010	5.416100502	EFV	AZT	21	Female	B		IV	225	IV
852	6	203	2010	5.313206196	EFV	AZT	21	Female	B		IV	225	IV
852	13	62	2010	4.127134323	EFV	AZT	21	Female	B		IV	225	IV
854	0	325	2010	5.783825397	EFV	AZT	48	Female	W		III	325	III
854	5	365	2010	5.899897575	EFV	AZT	48	Female	W		III	325	III
854	12	406	2010	6.006353378	EFV	AZT	48	Female	W		III	325	III
854	24	384	2010	5.950642586	EFV	AZT	48	Female	W		III	325	III
854	30	583	2010	6.368186951	EFV	AZT	48	Female	W		III	325	III
854	46	726	2010	6.587550163	EFV	AZT	48	Female	W		III	325	III
854	52	883	2010	6.783325195	EFV	AZT	48	Female	W		III	325	III
855	0	116	2010	4.753590107	EFV	AZT	42	Male	W	48	IV	116	IV
857	0	138	2010	4.927253723	EFV	AZT	38	Female	A		III	138	III
857	7	273	2010	5.609471798	EFV	AZT	38	Female	A		III	138	III
857	15	360	2010	5.886104107	EFV	AZT	38	Female	A		III	138	III
857	26	431	2010	6.066108227	EFV	AZT	38	Female	A		III	138	III
857	32	417	2010	6.0330863	EFV	AZT	38	Female	A		III	138	III
857	38	568	2010	6.342121601	EFV	AZT	38	Female	A		III	138	III
857	44	598	2010	6.393590927	EFV	AZT	38	Female	A		III	138	III
859	0	220	2010	5.393627644	NVP	AZT	20	Female	W	64	III	220	III
859	7	413	2010	6.023447514	NVP	AZT	20	Female	W	64	III	220	III
859	15	520	2010	6.253829002	NVP	AZT	20	Female	W	64	III	220	III
859	53	493	2010	6.200509071	NVP	AZT	20	Female	W	64	III	220	III
864	0	6	2010	1.791759491	NVP	AZT	30	Male	W	41	III	102	III
864	8	134	2010	4.897840023	NVP	AZT	30	Male	W	41	III	102	III
864	14	138	2010	4.927253723	NVP	AZT	30	Male	W	41	III	102	III
864	20	115	2010	4.744932175	NVP	AZT	30	Male	W	41	III	102	III
864	44	112	2010	4.718498707	NVP	AZT	30	Male	W	41	III	102	III
864	50	140	2010	4.941642284	NVP	AZT	30	Male	W	41	III	102	III
865	0	288	2010	5.662960529	NVP	AZT	38	Female	W	7	III	201	III
865	6	262	2010	5.568344593	NVP	AZT	38	Female	W	7	III	201	III
865	15	245	2010	5.501258373	NVP	AZT	38	Female	W	7	III	201	III
865	20	337	2010	5.820083141	NVP	AZT	38	Female	W	7	III	201	III
865	33	318	2010	5.762051582	NVP	AZT	38	Female	W	7	III	201	III
865	36	308	2010	5.730099678	NVP	AZT	38	Female	W	7	III	201	III
866	0	241	2010	5.484797001	NVP	AZT	45	Female	W	61	III	241	III
866	8	438	2010	6.082219124	NVP	AZT	45	Female	W	61	III	241	III
866	39	510	2010	6.234410763	NVP	AZT	45	Female	W	61	III	241	III
867	0	5	2010	1.609437943	NVP	AZT	44	Male	W	53	II	5	II
867	18	109	2010	4.691348076	NVP	AZT	44	Male	W	53	II	5	II
867	36	233	2010	5.451038361	NVP	AZT	44	Male	W	53	II	5	II
867	42	241	2010	5.484797001	NVP	AZT	44	Male	W	53	II	5	II
867	48	237	2010	5.468060017	NVP	AZT	44	Male	W	53	II	5	II
867	54	198	2010	5.288267136	NVP	AZT	44	Male	W	53	II	5	II
869	0	115	2010	4.744932175	NVP	AZT	30	Female	W	57.6	II	115	II
870	0	143	2010	4.962844849	NVP	AZT	28	Male	W	61.6	II	143	II
870	7	451	2010	6.111467361	NVP	AZT	28	Male	W	61.6	II	143	II
870	13	448	2010	6.104793072	NVP	AZT	28	Male	W	61.6	II	143	II
870	22	508	2010	6.230481625	NVP	AZT	28	Male	W	61.6	II	143	II
870	26	682	2010	6.525029659	NVP	AZT	28	Male	W	61.6	II	143	II
870	38	398	2010	5.986452103	NVP	AZT	28	Male	W	61.6	II	143	II
870	45	684	2010	6.527957916	NVP	AZT	28	Male	W	61.6	II	143	II
870	50	645	2010	6.469250202	NVP	AZT	28	Male	W	61.6	II	143	II
873	0	180	2010	5.192956924	NVP	AZT	19	Female	W	50	III	180	III
873	3	180	2010	5.192956924	NVP	AZT	19	Female	W	50	III	180	III
873	6	364	2010	5.897153854	NVP	AZT	19	Female	W	50	III	180	III
873	12	290	2010	5.669880867	NVP	AZT	19	Female	W	50	III	180	III
873	19	360	2010	5.886104107	NVP	AZT	19	Female	W	50	III	180	III
873	37	605	2010	6.405228615	NVP	AZT	19	Female	W	50	III	180	III
873	44	505	2010	6.224558353	NVP	AZT	19	Female	W	50	III	180	III
874	0	222	2010	5.402677536	EFV	AZT	33	Female	W	70	III	222	III
874	7	315	2010	5.752572536	EFV	AZT	33	Female	W	70	III	222	III
874	14	387	2010	5.958424568	EFV	AZT	33	Female	W	70	III	222	III
874	20	377	2010	5.932245255	EFV	AZT	33	Female	W	70	III	222	III
874	25	508	2010	6.230481625	EFV	AZT	33	Female	W	70	III	222	III
874	32	438	2010	6.082219124	EFV	AZT	33	Female	W	70	III	222	III
874	34	438	2010	6.082219124	EFV	AZT	33	Female	W	70	III	222	III
874	44	573	2010	6.350885868	EFV	AZT	33	Female	W	70	III	222	III
875	0	393	2011	5.973809719	NVP	AZT	28	Female	W	64	III	216	III
875	4	413	2011	6.023447514	NVP	AZT	28	Female	W	64	III	216	III
875	13	500	2011	6.214608192	NVP	AZT	28	Female	W	64	III	216	III
875	19	460	2011	6.13122654	NVP	AZT	28	Female	W	64	III	216	III
875	26	477	2011	6.167516708	NVP	AZT	28	Female	W	64	III	216	III
875	42	533	2011	6.278521538	NVP	AZT	28	Female	W	64	III	216	III
878	0	234	2010	5.455321312	NVP	AZT	20	Female	W	45	III	234	III
878	7	302	2010	5.710426807	NVP	AZT	20	Female	W	45	III	234	III
878	10	330	2010	5.79909277	NVP	AZT	20	Female	W	45	III	234	III
878	16	374	2010	5.924255848	NVP	AZT	20	Female	W	45	III	234	III
878	22	374	2010	5.924255848	NVP	AZT	20	Female	W	45	III	234	III
878	36	399	2010	5.98896122	NVP	AZT	20	Female	W	45	III	234	III
878	42	324	2010	5.780743599	NVP	AZT	20	Female	W	45	III	234	III
878	47	423	2010	6.047372341	NVP	AZT	20	Female	W	45	III	234	III
880	0	197	2010	5.283203602	NVP	AZT	29	Male	W	60	II	197	II
880	4	309	2010	5.733341217	NVP	AZT	29	Male	W	60	II	197	II
880	12	242	2010	5.488937855	NVP	AZT	29	Male	W	60	II	197	II
880	40	338	2010	5.823045731	NVP	AZT	29	Male	W	60	II	197	II
880	52	340	2010	5.828945637	NVP	AZT	29	Male	W	60	II	197	II
881	0	154	2010	5.036952496	NVP	AZT	37	Female	W	44	I	154	I
881	12	216	2010	5.375278473	NVP	AZT	37	Female	W	44	I	154	I
881	17	342	2010	5.834810734	NVP	AZT	37	Female	W	44	I	154	I
881	23	337	2010	5.820083141	NVP	AZT	37	Female	W	44	I	154	I
881	35	240	2010	5.480638981	NVP	AZT	37	Female	W	44	I	154	I
881	41	513	2010	6.24027586	NVP	AZT	37	Female	W	44	I	154	I
882	0	195	2010	5.272999763	NVP	AZT	36	Male	W	53	III	83	III
882	6	203	2010	5.313206196	NVP	AZT	36	Male	W	53	III	83	III
882	10	203	2010	5.313206196	NVP	AZT	36	Male	W	53	III	83	III
882	19	308	2010	5.730099678	NVP	AZT	36	Male	W	53	III	83	III
882	28	364	2010	5.897153854	NVP	AZT	36	Male	W	53	III	83	III
882	34	468	2010	6.148468494	NVP	AZT	36	Male	W	53	III	83	III
882	40	434	2010	6.0730443	NVP	AZT	36	Male	W	53	III	83	III
883	0	132	2010	4.88280201	NVP	AZT	36	Male	W		III	132	III
885	0	67	2010	4.204692841	NVP	AZT	36	Male	W	51	III	67	III
885	6	193	2010	5.262690067	NVP	AZT	36	Male	W	51	III	67	III
885	13	176	2010	5.170484066	NVP	AZT	36	Male	W	51	III	67	III
885	16	136	2010	4.912654877	NVP	AZT	36	Male	W	51	III	67	III
885	21	243	2010	5.493061543	NVP	AZT	36	Male	W	51	III	67	III
885	31	231	2010	5.442417622	NVP	AZT	36	Male	W	51	III	67	III
885	43	186	2010	5.225746632	NVP	AZT	36	Male	W	51	III	67	III
885	46	273	2010	5.609471798	NVP	AZT	36	Male	W	51	III	67	III
885	52	255	2010	5.54126358	NVP	AZT	36	Male	W	51	III	67	III
886	0	121	2010	4.795790672	NVP	AZT	46	Male	W		III	121	III
886	7	263	2010	5.572154045	NVP	AZT	46	Male	W		III	121	III
886	27	352	2010	5.863631248	NVP	AZT	46	Male	W		III	121	III
886	30	354	2010	5.869297028	NVP	AZT	46	Male	W		III	121	III
886	37	399	2010	5.98896122	NVP	AZT	46	Male	W		III	121	III
886	44	668	2010	6.504288197	NVP	AZT	46	Male	W		III	121	III
888	0	220	2010	5.393627644	NVP	AZT	25	Female	W	25	II	220	II
888	7	595	2010	6.388561249	NVP	AZT	25	Female	W	25	II	220	II
888	26	484	2010	6.182085037	NVP	AZT	25	Female	W	25	II	220	II
888	32	574	2010	6.352629185	NVP	AZT	25	Female	W	25	II	220	II
888	38	613	2010	6.418365002	NVP	AZT	25	Female	W	25	II	220	II
888	53	650	2010	6.47697258	NVP	AZT	25	Female	W	25	II	220	II
892	0	114	2010	4.736198425	NVP	AZT	25	Female	W	53	I	114	I
895	0	185	2010	5.220355988	NVP	AZT	34	Female	W	49	I	185	I
895	8	464	2010	6.139884472	NVP	AZT	34	Female	W	49	I	185	I
895	14	605	2010	6.405228615	NVP	AZT	34	Female	W	49	I	185	I
895	21	607	2010	6.408528805	NVP	AZT	34	Female	W	49	I	185	I
895	23	607	2010	6.408528805	NVP	AZT	34	Female	W	49	I	185	I
895	29	579	2010	6.361302376	NVP	AZT	34	Female	W	49	I	185	I
895	35	719	2010	6.577861309	NVP	AZT	34	Female	W	49	I	185	I
895	42	741	2010	6.608000755	NVP	AZT	34	Female	W	49	I	185	I
895	47	692	2010	6.539586067	NVP	AZT	34	Female	W	49	I	185	I
897	0	432	2010	6.068425655	NVP	AZT	27	Female	W	60	III	432	III
898	0	167	2010	5.117993832	NVP	AZT	35	Female	W	47	III	167	III
900	0	35	2010	3.555348158	NVP	AZT	28	Female	W	48	I	35	I
900	7	70	2010	4.248495102	NVP	AZT	28	Female	W	48	I	35	I
900	19	63	2010	4.143134594	NVP	AZT	28	Female	W	48	I	35	I
900	44	165	2010	5.105945587	NVP	AZT	28	Female	W	48	I	35	I
901	0	57	2010	4.043051243	NVP	AZT	29	Male	W	58	III	57	III
901	15	197	2010	5.283203602	NVP	AZT	29	Male	W	58	III	57	III
901	35	261	2010	5.564520359	NVP	AZT	29	Male	W	58	III	57	III
901	41	333	2010	5.808142662	NVP	AZT	29	Male	W	58	III	57	III
901	47	379	2010	5.93753624	NVP	AZT	29	Male	W	58	III	57	III
902	0	209	2010	5.34233427	NVP	AZT	35	Female	W	41	III	209	III
902	7	371	2010	5.916202068	NVP	AZT	35	Female	W	41	III	209	III
902	9	371	2010	5.916202068	NVP	AZT	35	Female	W	41	III	209	III
902	14	305	2010	5.720311642	NVP	AZT	35	Female	W	41	III	209	III
902	33	317	2010	5.758901596	NVP	AZT	35	Female	W	41	III	209	III
902	38	484	2010	6.182085037	NVP	AZT	35	Female	W	41	III	209	III
902	44	473	2010	6.159095287	NVP	AZT	35	Female	W	41	III	209	III
902	47	471	2010	6.154858112	NVP	AZT	35	Female	W	41	III	209	III
902	53	443	2010	6.093569756	NVP	AZT	35	Female	W	41	III	209	III
908	0	104	2010	4.64439106	NVP	AZT	28	Female	W	40	III	104	III
908	8	262	2010	5.568344593	NVP	AZT	28	Female	W	40	III	104	III
908	14	370	2010	5.91350317	NVP	AZT	28	Female	W	40	III	104	III
908	21	367	2010	5.905361652	NVP	AZT	28	Female	W	40	III	104	III
908	37	389	2010	5.963579178	NVP	AZT	28	Female	W	40	III	104	III
908	50	674	2010	6.513230324	NVP	AZT	28	Female	W	40	III	104	III
909	0	194	2010	5.267858028	NVP	AZT	24	Female	W	55	II	194	II
909	7	375	2010	5.926926136	NVP	AZT	24	Female	W	55	II	194	II
909	14	158	2010	5.062594891	NVP	AZT	24	Female	W	55	II	194	II
909	16	439	2010	6.084499359	NVP	AZT	24	Female	W	55	II	194	II
909	32	505	2010	6.224558353	NVP	AZT	24	Female	W	55	II	194	II
909	35	505	2010	6.224558353	NVP	AZT	24	Female	W	55	II	194	II
909	39	422	2010	6.045005322	NVP	AZT	24	Female	W	55	II	194	II
909	44	373	2010	5.921578407	NVP	AZT	24	Female	W	55	II	194	II
909	53	445	2010	6.098074436	NVP	AZT	24	Female	W	55	II	194	II
911	0	75	2010	4.317488194	NVP	AZT	41	Male	W	58	III	75	III
911	7	286	2010	5.655992031	NVP	AZT	41	Male	W	58	III	75	III
911	12	389	2010	5.963579178	NVP	AZT	41	Male	W	58	III	75	III
911	19	389	2010	5.963579178	NVP	AZT	41	Male	W	58	III	75	III
911	26	580	2010	6.363028049	NVP	AZT	41	Male	W	58	III	75	III
911	36	580	2010	6.363028049	NVP	AZT	41	Male	W	58	III	75	III
911	44	406	2010	6.006353378	NVP	AZT	41	Male	W	58	III	75	III
912	0	163	2010	5.09375	NVP	AZT	32	Male	W	68	II	163	II
913	0	249	2010	5.517452717	NVP	AZT	31	Female	W	50	II	174	II
913	5	181	2010	5.198496819	NVP	AZT	31	Female	W	50	II	174	II
913	11	213	2010	5.361292362	NVP	AZT	31	Female	W	50	II	174	II
913	23	267	2010	5.587248802	NVP	AZT	31	Female	W	50	II	174	II
913	35	202	2010	5.308267593	NVP	AZT	31	Female	W	50	II	174	II
913	41	280	2010	5.634789467	NVP	AZT	31	Female	W	50	II	174	II
913	47	281	2010	5.638354778	NVP	AZT	31	Female	W	50	II	174	II
914	0	72	2010	4.276666164	NVP	AZT	35	Female	W	51	II	72	II
914	12	112	2010	4.718498707	NVP	AZT	35	Female	W	51	II	72	II
914	31	258	2010	5.552959442	NVP	AZT	35	Female	W	51	II	72	II
914	43	322	2010	5.774551392	NVP	AZT	35	Female	W	51	II	72	II
915	0	109	2010	4.691348076	NVP	AZT	70	Female	B	60	III	109	III
915	8	81	2010	4.394449234	NVP	AZT	70	Female	B	60	III	109	III
919	0	241	2010	5.484797001	EFV	AZT	32	Female	W	51	III	241	III
919	7	366	2010	5.90263319	EFV	AZT	32	Female	W	51	III	241	III
919	13	340	2010	5.828945637	EFV	AZT	32	Female	W	51	III	241	III
919	19	361	2010	5.888877869	EFV	AZT	32	Female	W	51	III	241	III
919	25	370	2010	5.91350317	EFV	AZT	32	Female	W	51	III	241	III
919	33	482	2010	6.177944183	EFV	AZT	32	Female	W	51	III	241	III
919	41	512	2010	6.238324642	EFV	AZT	32	Female	W	51	III	241	III
919	47	656	2010	6.486160755	EFV	AZT	32	Female	W	51	III	241	III
921	0	175	2010	5.164785862	EFV	AZT	38	Male	W	90	II	175	II
921	7	206	2010	5.327876091	EFV	AZT	38	Male	W	90	II	175	II
921	12	228	2010	5.429345608	EFV	AZT	38	Male	W	90	II	175	II
921	21	231	2010	5.442417622	EFV	AZT	38	Male	W	90	II	175	II
923	0	161	2010	5.081404209	NVP	AZT	30	Female	W	70	I	161	I
923	8	317	2010	5.758901596	NVP	AZT	30	Female	W	70	I	161	I
925	0	36	2010	3.583518982	NVP	AZT	39	Female	W	45	III	36	III
925	7	88	2010	4.477336884	NVP	AZT	39	Female	W	45	III	36	III
925	12	147	2010	4.990432739	NVP	AZT	39	Female	W	45	III	36	III
925	18	120	2010	4.787491798	NVP	AZT	39	Female	W	45	III	36	III
925	26	260	2010	5.56068182	NVP	AZT	39	Female	W	45	III	36	III
925	32	243	2010	5.493061543	NVP	AZT	39	Female	W	45	III	36	III
925	37	309	2010	5.733341217	NVP	AZT	39	Female	W	45	III	36	III
925	43	340	2010	5.828945637	NVP	AZT	39	Female	W	45	III	36	III
925	49	433	2010	6.070737839	NVP	AZT	39	Female	W	45	III	36	III
928	0	344	2010	5.840641499	EFV	AZT	26	Female	W	52	III	344	III
928	5	329	2010	5.796057701	EFV	AZT	26	Female	W	52	III	344	III
930	0	336	2010	5.817111015	NVP	AZT	20	Female	W	50	I	330	I
930	6	195	2010	5.272999763	NVP	AZT	20	Female	W	50	I	330	I
930	16	384	2010	5.950642586	NVP	AZT	20	Female	W	50	I	330	I
930	43	537	2010	6.285997868	NVP	AZT	20	Female	W	50	I	330	I
934	0	233	2010	5.451038361	NVP	AZT	28	Female	W	50	I	233	I
934	7	350	2010	5.857933044	NVP	AZT	28	Female	W	50	I	233	I
934	12	499	2010	6.212605953	NVP	AZT	28	Female	W	50	I	233	I
934	48	730	2010	6.593044758	NVP	AZT	28	Female	W	50	I	233	I
936	0	272	2010	5.605802059	EFV	AZT	25	Female	W	50	I	272	I
936	9	289	2010	5.666426659	EFV	AZT	25	Female	W	50	I	272	I
936	19	378	2010	5.934894085	EFV	AZT	25	Female	W	50	I	272	I
936	34	403	2010	5.998936653	EFV	AZT	25	Female	W	50	I	272	I
936	40	617	2010	6.424869061	EFV	AZT	25	Female	W	50	I	272	I
936	46	473	2010	6.159095287	EFV	AZT	25	Female	W	50	I	272	I
938	0	143	2010	4.962844849	NVP	AZT	28	Female	W		I	143	I
939	0	296	2010	5.690359592	NVP	AZT	22	Female	W		III	296	III
939	7	359	2010	5.883322239	NVP	AZT	22	Female	W		III	296	III
939	19	704	2010	6.556778431	NVP	AZT	22	Female	W		III	296	III
939	22	704	2010	6.556778431	NVP	AZT	22	Female	W		III	296	III
939	40	771	2010	6.647688389	NVP	AZT	22	Female	W		III	296	III
939	46	621	2010	6.431331158	NVP	AZT	22	Female	W		III	296	III
939	53	481	2010	6.175867081	NVP	AZT	22	Female	W		III	296	III
940	0	232	2010	5.446737289	NVP	AZT	38	Male	W	45	III	232	III
940	4	301	2010	5.707110405	NVP	AZT	38	Male	W	45	III	232	III
940	11	389	2010	5.963579178	NVP	AZT	38	Male	W	45	III	232	III
940	23	400	2010	5.991464615	NVP	AZT	38	Male	W	45	III	232	III
940	28	501	2010	6.21660614	NVP	AZT	38	Male	W	45	III	232	III
940	41	435	2010	6.075345993	NVP	AZT	38	Male	W	45	III	232	III
940	47	563	2010	6.33327961	NVP	AZT	38	Male	W	45	III	232	III
940	53	447	2010	6.102558613	NVP	AZT	38	Male	W	45	III	232	III
947	0	232	2010	5.446737289	NVP	AZT	59	Male	W	62	III	232	III
947	6	139	2010	4.934473991	NVP	AZT	59	Male	W	62	III	2328	III
947	13	166	2010	5.111987591	NVP	AZT	59	Male	W	62	III	2328	III
947	20	183	2010	5.209486008	NVP	AZT	59	Male	W	62	III	2328	III
947	28	345	2010	5.843544483	NVP	AZT	59	Male	W	62	III	2328	III
947	35	250	2010	5.52146101	NVP	AZT	59	Male	W	62	III	2328	III
947	41	506	2010	6.226536751	NVP	AZT	59	Male	W	62	III	2328	III
947	52	407	2010	6.008813381	NVP	AZT	59	Male	W	62	III	2328	III
953	0	158	2010	5.062594891	NVP	AZT	35	Female	W	55	III	158	III
953	1	158	2010	5.062594891	NVP	AZT	35	Female	W	55	III	158	III
953	7	227	2010	5.424950123	NVP	AZT	35	Female	W	55	III	158	III
953	9	227	2010	5.424950123	NVP	AZT	35	Female	W	55	III	158	III
953	14	246	2010	5.505331516	NVP	AZT	35	Female	W	55	III	158	III
953	25	375	2010	5.926926136	NVP	AZT	35	Female	W	55	III	158	III
953	35	437	2010	6.079933167	NVP	AZT	35	Female	W	55	III	158	III
953	41	374	2010	5.924255848	NVP	AZT	35	Female	W	55	III	158	III
953	48	340	2010	5.828945637	NVP	AZT	35	Female	W	55	III	158	III
954	0	244	2010	5.497168064	EFV	AZT	30	Female	B	32	IV	244	IV
955	0	161	2010	5.081404209	NVP	AZT	28	Female	W	46	III	161	III
955	6	277	2010	5.624017715	NVP	AZT	28	Female	W	46	III	161	III
955	19	393	2010	5.973809719	NVP	AZT	28	Female	W	46	III	161	III
955	20	416	2010	6.030685425	NVP	AZT	28	Female	W	46	III	161	III
955	35	443	2010	6.093569756	NVP	AZT	28	Female	W	46	III	161	III
955	48	470	2010	6.152732849	NVP	AZT	28	Female	W	46	III	161	III
956	0	256	2010	5.54517746	EFV	AZT	42	Female	W	50	III	256	III
956	7	302	2010	5.710426807	EFV	AZT	42	Female	W	50	III	256	III
956	15	356	2010	5.874930859	EFV	AZT	42	Female	W	50	III	256	III
956	26	494	2010	6.202535629	EFV	AZT	42	Female	W	50	III	256	III
[truncated: 3,576 more rows]
